# Supplementary material for: Integrating morphological, anatomical, and physiological traits to explain elevational distributions in Himalayan steppe and alpine plants
Source: J Integr Plant Biol. 2025 Jul 15;67(10):2643–57. doi: 10.1111/jipb.13971 (PMC12498082; doi:10.1111/jipb.13971)
Supplement: Supplementary file 2 — Supporting information Appendix [file JIPB-67-2643-s002.txt]

Species	optimum	Habitat	Plant height	Growth form	Bark/xylem ratio	Mechanical tissue	Storage tissue	LNC	LPC	RNC	RPC	d15N	d13C	LCC	Fructan	Starch	Free sugar	Longevity	Mean ring width
'Acantholimon lycopodioides'	-0.173059721840339	Steppe	1.65517254635771	Taproot	-0.655530057665229	-0.466732566318335	0.196688437328029	-0.579777407558038	-0.238890620722352	0.355198022019512	-0.266489706638129	0.281232990228695	0.535048553726308	1.51189814051671	-0.592634803453932	-0.711213704687526	0.434183779947984	0.516435922082963	-0.267618314715846
'Aconogonon rumicifolium'	-0.632194684113255	Steppe	1.43712940148775	Taproot	-0.803962110243986	-1.04904862403735	1.39153047237639	-0.168836585734572	0.600875065938635	-0.329331699670065	2.23596376633148	1.32667413663646	-0.683387189524278	0.13410076882664	0.40926945333154	-0.285852778111491	3.66126101991532	-0.331035923106115	0.32393248368982
'Aconogonon tortuosum'	0.320167165637188	Steppe	0.913825853799842	Taproot	-0.833648520759737	-0.219695328054668	0.422853218610376	-0.218033874020335	-0.288496946635356	-0.917578533708869	-0.462570821752251	0.320792080160152	0.200561704838848	0.762608059260305	-0.433752317641795	1.3037204701084	-0.753619779962563	-0.408078818123303	1.95304769685171
'Alyssum canescens'	0.657459121137568	Steppe	-1.04856245002981	Pleiocorm	-0.714902878696732	-1.03428827390708	1.11559042502024	0.759702091106774	0.49447237324484	0.350399796488276	0.631185186399162	2.45647383094243	1.30989430167508	-0.505537748937949	-0.560161080482868	-0.611442544830259	0.248329140316855	1.6720793473408	-0.577365846629774
'Anemone rupicola'	-0.466819218124865	Steppe	-0.219998499523957	Lrhizome	-0.556575355946058	-0.332170541423523	-0.39574571170888	-1.07315203337621	-1.39430622304488	-0.0777832664801087	-0.791128791380864	-1.04962048001927	0.627041450995767	-0.089084888039819	-0.148607896390856	1.3128344686559	-0.488932038227043	-0.63920750317487	-0.141977832723148
'Aquilegia moorcroftiana'	-0.377681445720689	Steppe	0.957434482773835	Taproot	-0.358665952507715	-0.856739676971101	0.960493830410522	-0.291561264902942	-1.07670289565574	-0.341977105906044	-0.913739231168316	-0.824750975378206	-0.562495578918321	0.186289704832779	2.37230974902655	-0.68743311322588	4.21845388451118	-0.485121713140492	0.207454904586578
'Arabis tibetica'	-0.0398355212220461	Steppe	-0.525258902341903	Annuals	0.235062257807313	-0.0895657698136394	0.288947392867958	-0.261059053793761	0.386103643522507	-0.329476328571556	0.424956255645449	0.17692313635791	-0.626340698809532	-0.885608855237838	-0.252483442744152	-0.675030116187849	0.350948208251352	-0.63920750317487	-0.258455411826391
'Arnebia euchroma'	-0.00716296556009905	Steppe	-0.307215757471941	Taproot	0.235062257807313	-0.760993355559852	0.461361079832907	0.37342239086988	-0.415668585892418	-0.0318036547888679	-0.590029334658698	-0.36578128360074	-0.233105756483265	-0.704617320003725	1.82216376232479	-0.679510111670343	0.271261525128855	-0.63920750317487	-0.32812841705998
'Arnebia guttata'	-0.766240155069205	Steppe	-0.411876467009523	Taproot	0.235062257807313	-0.021327738377255	0.158437909215247	-0.724526846259484	-0.699005496256671	-0.0214111401350824	0.00541776146191453	1.00848970783809	0.0973397859345524	-1.22529857371573	1.46331973753989	-0.668853158914659	0.368746652242092	-0.331035923106115	-0.0137981395060006
'Artemisia demissa'	0.0712307452608506	Steppe	-0.612476160289887	Annuals	-0.556575355946058	1.18094279078069	-1.2052267510588	-0.179420258457733	-0.253823793377478	-0.807318860371447	-0.644122778469261	-0.106354304036961	-1.7497166493087	0.432963462250954	-0.295887943693374	-0.719430444681758	-0.895067061384445	-0.716250398192059	0.245531425195428
'Artemisia hedinii'	0.172455313579494	Steppe	2.09125883609763	Annuals	-0.556575355946058	0.964365304333859	-0.930221484606291	-0.661067518280292	3.19330833495772	-1.00153822069834	0.574249646550247	1.48081212466328	-2.92760145175097	-0.487393857463763	-0.281879606703451	-0.719430444681758	-0.69417221087484	-0.716250398192059	2.37198881774989
'Artemisia japonica'	-0.603616894803495	Steppe	1.87321569122767	Taproot	-0.714902878696732	-0.247365831129415	0.261077438787826	0.0946637677707181	-0.0693452866632088	-0.163138174877841	-0.931772683919289	-0.824519374264623	0.757863832987489	0.799433037209998	0.426657698730637	-0.704174345961359	-1.09981389055569	-0.63920750317487	1.48870827472224
'Artemisia macrocephala'	0.456389654654185	Steppe	0.957434482773835	Annuals	-0.556575355946058	1.76774128210982	-1.12978868312068	0.102812194975483	0.109392856003275	-0.936780592550966	0.0518987706442922	2.17768303242213	-0.71294664161256	0.399330789936727	-0.188906683701474	-0.719430444681758	-0.60140553226038	-0.716250398192059	0.32393248368982
'Artemisia minor'	1.08765175396153	Steppe	-0.48165027336791	Taproot	-0.47741159457072	-1.0565322768444	1.09822128466267	0.26770705967528	0.688321348985405	-0.24599172257957	1.25830961968792	0.820784101786746	0.05075205446559	1.30611275470256	0.492971594135811	-0.719430444681758	-0.585564336320163	-0.0228643430373593	-0.4617670261511
'Artemisia salsoloides'	-0.0796710010214173	Steppe	1.30630351456577	Taproot	-0.655530057665229	-0.28796437020524	0.465808153858705	0.681819457908555	0.747967232435675	-0.986114085764289	-0.019174416015554	1.46386261654651	0.277322793516712	1.06343785361966	1.79005778662679	-0.684136687604459	-0.0123598164838886	0.285307237031396	-0.141977832723148
'Artemisia santolinifolia'	0.682306735490588	Steppe	1.21908625661779	Taproot	-0.714902878696732	1.10692215048776	-0.778589012006352	0.257405162156309	0.824847367731755	-0.963725199791764	-0.994636466636326	0.492633139431854	0.316451670643346	1.62670794911865	-0.396603826926777	-0.613683804360103	-1.23115216240426	1.20982197723766	-0.598303338571244
'Artemisia stracheyi'	0.935877220539837	Steppe	-0.307215757471941	Taproot	-0.89302134179124	0.0930467053114416	0.256053126909019	0.169233734865851	0.711730064735236	-0.738459455172535	0.934586341835365	1.4543609412925	-0.10571813913653	1.26918320109332	1.43468377419572	-0.719430444681758	-0.388521006321986	4.52266646297678	0.32393248368982
'Askellia flexuosa'	0.202393429504236	Steppe	-0.0891726126019798	Pleiocorm	-0.556575355946058	0.727104396562325	-0.191532181490839	-0.123446135840757	-0.17533930598426	-0.0326968977844862	-0.25644950907786	-0.00517258964358341	-0.735160621852933	0.667752940823637	3.05033543769542	-0.696470417610662	-0.0534860307642516	-0.716250398192059	1.72166343292873
'Astragalus oplites'	-0.277518073970688	Steppe	-0.0891726126019798	Taproot	0.235062257807313	-0.217958418817089	0.320316513305171	1.27886068910052	0.232070645150582	0.6411482747706	0.207435878880438	-0.654532938812778	0.203524270404728	0.810918331259162	-0.528794686730481	0.942347846782359	-0.0273689459260723	0.901650397168907	-0.391069018221402
'Astragalus thomsonii'	-0.260314859331622	Steppe	0.434130935085927	Taproot	-0.556575355946058	-0.670103200927817	0.742137516143758	1.41409894766734	-0.694958565912618	2.77942220747315	0.377293682144884	-0.407732728074603	-0.564832040280661	-0.223151089791105	-0.565407073659007	1.14154489211622	-0.104925707702568	0.0541785519798296	-0.35268836171156
'Astragalus tibetanus'	-0.344565588997565	Steppe	0.128870532267982	Taproot	0.235062257807313	0.956488877058076	-0.522280676151909	0.84870816409124	-0.978212848186268	2.83433854494611	-0.558596817776557	-0.86606548210461	-1.551296319642	-0.659280443999238	-0.493467558725529	0.577439441647651	-0.425617559655016	-0.253993028088926	-0.374932990929633
'Axyris prostrata'	0.792191817373117	Steppe	-1.0921710790038	Annuals	-0.714902878696732	0.804227404943565	-0.843872116921369	-1.30881820454362	-1.14695789698666	-1.72113583984377	-1.98327362952603	0.232078067542325	4.1656540110067	-2.88283666685723	-0.665088167024724	-0.719430444681758	-0.340001443367366	-0.793293293209248	0.789842800102789
'Bassia dasyphylla'	-1.0371968338719	Steppe	0.128870532267982	Annuals	-0.853439461103572	0.770230043880018	-1.10218979115882	1.18922028025307	0.802444718688065	-0.978948281867661	-0.0533288959533089	1.28456906175321	1.02494101554562	-1.52923856185005	-0.639681624291857	-0.696706248320633	-0.930588542348321	-0.793293293209248	0.844004874385796
'Bergenia stracheyi'	-0.568573243564393	Steppe	-0.612476160289887	Taproot	-0.358665952507715	-0.346176266855037	0.641087365051897	-1.48787078707934	-1.11205787043587	-1.18078508935245	-1.30432712309294	-1.13353930337078	0.393504258838397	1.27095507592548	0.150432706951799	-0.382112473897217	-0.00919012821854848	0.208264342014207	-0.557262140025385
'Biebersteinia odora'	0.689515610855389	Steppe	-0.438041644393918	Lrhizome	-0.358665952507715	-1.067684961761	0.861379112058582	-1.03425430152219	-1.07616304831648	-0.718896628478915	-0.60144239649424	0.706031788862892	0.412405457577218	-0.889443757783379	-0.34454023247193	-0.656436104893277	-0.315026720526444	0.747564607134529	-0.512244526348475
'Campanula aristata'	-0.563310928197902	Steppe	-0.525258902341903	Taproot	-0.556575355946058	-0.291074955060059	0.598299545899823	-0.460738451755799	-0.224968998471402	-1.02227857123351	-0.270760271396991	-0.555542981512248	-1.69321992711947	-0.184688681345296	2.54534183606562	-0.694888312611743	-0.0317242333526071	0.0541785519798296	-0.491410570032875
'Caragana versicolor'	0.665129880801439	Steppe	1.21908625661779	Woody	-0.714902878696732	1.68915603325482	-1.29754817697077	0.215877879004809	-0.93022884001526	1.12827757190186	-1.76222614775814	-0.785477493626253	0.549644466116983	1.38266230072039	-0.665088167024724	-0.666255825196725	-0.094003201382827	1.90320803239236	-0.211864380185094
'Cicer microphyllum'	-0.0919804953720128	Steppe	1.00104311174783	Pleiocorm	0.235062257807313	-0.944816329016591	-0.255265718498465	0.609172842509524	0.0311519451920407	0.411722473074537	-0.513831369177167	-0.72608863626746	0.599429963805324	0.287305565921892	-0.475859898207733	1.32390160793572	0.162839364862191	-0.331035923106115	0.556887641896304
'Cirsium arvense'	-1.34627447521076	Steppe	2.09125883609763	Pleiocorm	-0.556575355946058	1.87286886542404	-1.78804286425064	-1.00699628186369	-1.11219720660993	-1.6886300550389	-1.65817690202774	-0.862376884343796	-1.0059960213477	-1.10825117881908	4.40143259504176	-0.719430444681758	-0.567479670989612	-0.793293293209248	2.65348406575466
'Clematis orientalis'	-1.59382851881848	Steppe	2.09125883609763	Pleiocorm	-0.556575355946058	0.52925258091016	-0.789696871029084	-0.455350981609302	0.422917236996249	-0.846198099888921	-0.759788749007003	-0.398593363887376	1.71816618360761	-0.126116836402516	-0.619557404828915	0.0113482711391175	-0.303533182179367	2.75067987758144	-0.325907577885078
'Clematis tangutica'	-0.145995802935074	Steppe	2.09125883609763	Pleiocorm	-0.714902878696732	1.4660257519375	-1.29547299315968	-0.0733950261834723	-0.240936577478742	-1.07521962317685	-1.96010791985488	-0.0496475759941627	0.954654447415607	0.992178278813445	-0.647316743178782	-0.150530188780991	-0.284532143495994	0.593478817100151	-0.374932990929633
'Comarum salesovianum'	-0.574630648715496	Steppe	0.128870532267982	Lrhizome	-0.833648520759737	1.85132082150167	-1.75448082379883	-0.267903168737715	-0.144830924284575	-1.22371340826774	-1.41834785517691	-1.09532950769906	-0.138181096288704	1.89583599360504	-0.493529833483111	-0.116389817626527	-0.478940062267302	0.901650397168907	-0.348924841711202
'Corispermum tibeticum'	-0.153991846146421	Steppe	-0.743302047211864	Annuals	-0.833648520759737	1.02491096198172	-0.982265409715945	-0.480937644104166	-0.405618291528004	-0.57385295351271	-0.00174182388423771	2.02332468391439	2.13008373815955	-2.79417872631716	-0.652877929609064	-0.606619607855336	-1.33872129077756	-0.408078818123303	-0.592753829024636
'Cousinia thomsonii'	-1.11302958884986	Steppe	2.09125883609763	Taproot	0.235062257807313	0.0316878551118424	-0.142500605049292	-1.24512231401386	-0.856003052750743	-1.0983131538476	-0.768464279268416	0.0547121348539671	0.18724199449122	-0.893807658117839	1.4652791598502	-0.719430444681758	-0.52559523804967	-0.176950133071737	0.090977325483336
'Crucihimalaya mollissima'	-0.595184025903781	Steppe	-0.0891726126019798	Annuals	-0.556575355946058	-0.623314124852913	-0.196077899473293	1.84490328816543	0.568556961461295	-0.784848611164244	0.820447492281004	-1.07487402937144	-0.461045298216057	0.40552139813837	0.227683103863105	1.42805085374197	0.35135438304604	-0.63920750317487	-0.141977832723148
'Dasiphora arbuscula'	0.39730272775208	Steppe	-0.438041644393918	Pleiocorm	-0.922707752306992	1.8071616017332	-1.31976263985556	-0.127249672886965	-0.671605774526795	-0.75394751008941	-1.63964670597025	0.649688097387572	1.33516238705041	1.48358686851568	-0.624868391201784	-0.261173599229319	-1.18419882537586	2.05729382242674	-0.374932990929633
'Dracocephalum heterophyllum'	0.801044930564592	Steppe	-0.525258902341903	Pleiocorm	-0.358665952507715	-1.07924133733649	1.46059128276372	-0.079531561275951	-0.409033453390201	0.864958371496115	0.202201694340485	0.536447324856265	-0.0502908114735253	0.35372495536883	0.602339406859753	1.06473361347967	1.03253703463079	0.0541785519798296	-0.223488842579597
'Dracocephalum stamineum'	0.0887929116841709	Steppe	-0.612476160289887	Taproot	-0.358665952507715	0.0681973253989792	-0.0708993960906205	-0.572332334762962	-0.495826722601226	-0.24121114233536	0.500921891383915	-0.0615717657337539	-0.0439952671549701	-0.72180289871224	0.968941706461355	-0.702982409913696	-0.15061913204992	-0.253993028088926	-0.143010600591197
'Elsholtzia eriostachya'	0.410635723971411	Steppe	-0.48165027336791	Annuals	1.42251867843737	1.54701830583977	-1.1348220180479	-0.0366601945812039	0.0222355532553912	-0.0911054332605286	-0.412836374009023	0.306467545654938	-0.779701063555886	0.0672233703763874	-0.461683796151334	-0.685200761233654	-1.12555481697835	-0.793293293209248	0.183118855725941
'Ephedra gerardiana'	0.117941648624729	Steppe	-0.612476160289887	Lrhizome	-0.833648520759737	2.51633531245821	-1.78068436326435	-1.06894611983519	-0.865560397514472	-0.548117410146505	-0.140464831458695	-0.684180859735168	1.4616659145672	1.71194903265013	-0.573864628863153	-0.601818142135344	-0.303019878954927	2.67363698256425	-0.497374222082961
'Ephedra intermedia'	-1.51342282651609	Steppe	-0.176389870549964	Woody	-0.655530057665229	1.13822856903974	-1.44948983744326	-1.43913776746038	-1.0265815929362	-0.315702333454545	-0.238795721715644	-0.0712413537193164	0.976670229611419	1.40724172247136	-0.623857118007378	-0.578641640472512	0.641776521516168	6.91099620850964	-0.559635370699614
'Ephedra regeliana'	-0.811547535614117	Steppe	-1.13577970797779	Woody	-0.358665952507715	0.807209245079054	-1.44789604166944	-0.761819424011114	-0.743396187664516	-0.463731495110315	-0.446811268704639	-0.0851199364047465	1.90588927876364	1.83293707122958	-0.598860873435266	-0.590229891303928	0.169378321280621	-0.0228643430373593	-0.654479180777414
'Euphorbia tibetica'	0.612962054907053	Steppe	-0.612476160289887	Pleiocorm	0.235062257807313	-1.08087746272751	1.47212514057944	0.560774193702625	2.02495668005749	-0.0091330271002818	-0.312796447225848	0.925556061276421	1.10377722949673	0.0995666301485709	-0.207178730324883	-0.621222293382683	2.02592250058567	0.978693292186096	-0.390909832196627
'Galium spurium'	-0.955305563190765	Steppe	0.128870532267982	Annuals	-0.655530057665229	0.436993078917462	-1.02840661081292	-1.39478832408688	-0.751460862750475	-0.842550550553159	-0.451835497116477	2.16048605190804	-1.13666977249172	-0.694713364514772	-0.665088167024724	0.371330980652247	-0.406285701098251	-0.793293293209248	-0.548889925768743
'Gypsophila sedifolia'	-0.464168047011998	Steppe	-0.961345192081825	Pleiocorm	0.235062257807313	-0.178938895226077	0.406500502189424	-0.895322244606647	-1.19900909982228	0.232242903775313	-0.742376225003605	-0.335982266384617	0.502718101969182	-0.318529269797568	-0.665088167024724	-0.666255825196725	0.0805992777205894	-0.331035923106115	-0.328341959288336
'Hippolytia senecionis'	-0.794395174293146	Steppe	0.128870532267982	Taproot	-0.358665952507715	-0.327040744712634	0.649412332451225	-0.983848108297002	0.213192694211896	-0.671287696956456	-0.853599859623175	-0.368831336951606	-0.652498949832058	0.850289491082246	1.03310921964027	-0.70715937864675	-0.847373823048236	-0.485121713140492	-0.607888149136117
'Hypecoum leptocarpum'	-0.316182872429418	Steppe	-0.743302047211864	Annuals	0.235062257807313	-0.443719924728114	-0.215537085546579	0.0885460887416895	1.7722667639648	0.0451950260562505	1.12042673424831	1.29575036698772	0.626527857490636	0.234726789339261	-0.665088167024724	0.371330980652247	-0.114305313160577	-0.793293293209248	0.556887641896304
'Chamaerhodos sabulosa'	0.961265947115288	Steppe	-1.17938833695179	Taproot	-0.7544847593844	0.253206051101336	0.00534900742949236	-0.836871466889727	0.315266551753477	-1.00580843305473	0.130354508306797	0.929419634606918	0.492151174991837	-1.37583207016395	-0.607943734985062	-0.68225856195308	-0.238165069746842	-0.176950133071737	-0.556319642281142
'Chenopodium karoi'	0.481920483485305	Steppe	-0.394433015419926	Annuals	-0.655530057665229	0.877246613386532	-1.64324469972272	-1.57981274204255	7.33136570624857	-0.953283913970286	4.58370114423232	1.56756973065401	0.448326474650888	-2.45746156512769	-0.64663441143571	-0.719430444681758	-0.627133768517093	-0.793293293209248	0.556887641896304
'Chenopodium pamiricum'	0.483317825654892	Steppe	-0.394433015419926	Annuals	-0.655530057665229	-0.0356221628523797	-0.958398074035754	-0.452599774399431	-0.828950917720966	-0.817763987388355	-0.928644824619899	2.04351479557645	1.78355967119099	-1.87184629756257	-0.548322722564846	-0.719430444681758	-0.381138836697784	-0.793293293209248	0.32393248368982
'Christolea crassifolia'	0.103269988674612	Steppe	0.0416532743199971	Taproot	-0.556575355946058	1.19097464641581	-1.32987218235131	0.492982925509562	-0.330461982697201	0.357046526183034	0.0430617870487676	1.05459996517518	0.981329584209314	-1.88744225369297	-0.331994427857739	-0.472763518934709	0.192787823935712	-0.0228643430373593	-0.0378624073487303
'Inula koelzii'	-0.529813398934297	Steppe	0.128870532267982	Taproot	-0.556575355946058	1.64882212833101	-1.75409828699311	-0.832341282124516	-1.18102532595262	-0.488841411495932	-1.24089168838773	-0.885575496330373	-0.100348579564903	-0.91342134034748	-0.665088167024724	-0.64716750025338	-0.996424803272953	-0.562164608157681	0.090977325483336
'Inula obtusifolia'	-1.39642635438332	Steppe	0.259696419189958	Taproot	-0.714902878696732	2.1870853388616	-1.7748805521281	-0.397883749311841	-0.560225404165568	-0.381858187858125	-1.18835677818576	-0.802329867680419	-1.56080116854775	0.548115893741211	0.49044365162229	-0.719430444681758	-0.951240535531312	2.36546540249549	-0.365956452166743
'Polygonum sibiricum'	0.576773408827065	Steppe	-0.699693418237872	Lrhizome	1.42251867843737	0.217828794308133	-0.527826249332193	0.455698820821704	-0.43492648042736	0.322094866285746	0.163710577894088	1.71231938230406	0.258380253322671	0.81099034257218	-0.487885565035925	2.5698969785911	-0.0227630171622984	-0.793293293209248	-0.292769706630206
'Krascheninnikovia ceratoides'	-1.26064960964204	Steppe	1.30630351456577	Lrhizome	-0.89302134179124	2.0735000649569	-1.61251267671586	0.933672383333711	-0.446882135666004	0.417906847581086	-1.17337190461206	1.15628308387648	-0.0366058448724385	-0.765561672678142	-0.626187019100511	-0.555009782010885	-0.631788955774939	1.44095066228923	-0.374932990929633
'Lappula tadshikorum'	-0.757140348398069	Steppe	0.128870532267982	Annuals	-0.655530057665229	-0.509045572840651	0.551725748027924	-0.597100169645525	-0.1312006936398	-0.596832758589887	-0.743943593881505	0.0238528159030803	-1.48582775706101	-2.28757880220089	-0.17228296369171	-0.693735321201916	-0.16698411766109	-0.793293293209248	2.65348406575466
'Lepidium capitatum'	0.410363558983486	Steppe	-0.307215757471941	Annuals	-0.160756549069372	-0.972095378940245	1.27001266262943	0.151253886531262	-0.0241201924974039	-0.00140917661797142	-0.0755068161006669	0.584821771250174	-0.459333319865632	-0.201539553927563	-0.622040964400766	0.407706543764973	0.652675487717108	-0.0999072380545481	0.556887641896304
'Lindelofia anchusoides'	-1.06946363367518	Steppe	1.43712940148775	Taproot	-0.556575355946058	0.238593330115466	0.151650849327027	1.95207726978333	1.30111714253933	0.864418230572222	1.08353442166115	-0.0325130508532788	-0.44760886207181	0.588522474854852	-0.329626333588933	-0.581743678355295	-0.692736124778879	0.67052171211734	-0.0255002536199063
'Lindelofia stylosa'	0.100790303886033	Steppe	1.21908625661779	Taproot	1.42251867843737	-0.0579797404230542	0.506563768144051	0.179838110833993	0.484375021084658	0.386837962379885	0.551635379953531	-0.0670260791294413	0.101243096573524	0.16530570194924	3.09708278414997	-0.708968258331631	-0.190297619036098	0.516435922082963	-0.0255002536199063
'Lonicera asperifolia'	-0.375594524755396	Steppe	2.52734512583756	Woody	-0.833648520759737	1.18029611980846	-0.930315722080922	0.00428822361257306	-0.571121002714637	-0.00523159818709176	-0.339485199191102	-0.624301232661975	0.0682361539773197	1.61373609812859	-0.568798227240516	0.486542656203151	-0.421789186651995	0.593478817100151	-0.322067700360641
'Lonicera microphylla'	-0.0793341292902766	Steppe	2.52734512583756	Woody	-0.833648520759737	2.10263681390818	-1.67533303663512	-0.232141214269123	-1.10631398569394	-1.4313640122009	-1.3622699221987	-0.515233765535685	0.00490462759123614	1.78289383096547	-0.578305869587804	0.605844687099058	-0.488567875943652	1.20982197723766	0.32393248368982
'Lonicera semenovii'	0.0926932531167838	Steppe	-0.0891726126019798	Woody	-0.833648520759737	0.617052982201342	-1.14143595979389	-1.24171957686375	-0.775757003497087	-1.07696423467101	-0.299613431209513	-1.29649311360748	-0.666939227827237	1.20837028067437	-0.559290584893228	0.367240625307244	-0.355010497360338	2.21137961246112	-0.654479180777414
'Lycium ruthenicum'	-1.60914003615505	Steppe	2.52734512583756	Woody	-0.89302134179124	1.41043865948715	-1.74214414463245	-1.0949649959665	0.0058883331102097	0.0987356881759347	-1.62108907782663	-0.246904598773458	0.351817586005534	-2.29224776998555	-0.638052966521897	-0.568769022807499	-0.38833010721426	1.28686487225485	-0.374932990929633
'Matthiola chorassanica'	-1.50436683824285	Steppe	1.00104311174783	Taproot	-0.655530057665229	-1.0812195111501	1.33395486702896	0.0123048033454029	-0.298060784670402	0.0105405831686442	-0.504238486716789	0.349296425079289	-0.502427776548636	-1.41788915619027	-0.629609959834407	-0.709568400789829	0.0538142725756355	-0.408078818123303	1.02279795830927
'Minuartia kashmirica'	-0.933766182351363	Steppe	-0.874127934133841	Taproot	0.235062257807313	-1.07515672436681	0.844676921028893	-0.283016814297597	-0.0763879170976932	0.40602426018204	-0.0110400719087942	-0.362638738393083	0.382096257648744	0.201441964908167	-0.665088167024724	0.371330980652247	0.266520498749931	0.285307237031396	-0.654479180777414
'Nepeta coerulescens'	-0.053934476591046	Steppe	0.434130935085927	Taproot	0.235062257807313	-1.06691550420012	1.22679762969991	0.129257673501796	-0.176220538616834	-1.06278976308936	-0.792867033057479	1.56220739428627	-1.45026724312075	0.287041999508775	2.337162192574	0.251119981901895	0.0715647784763101	-0.485121713140492	-0.0569983794000697
'Nepeta discolor'	0.165612076091894	Steppe	0.678339257340284	Taproot	-0.358665952507715	-0.603975978900851	0.80712605195368	0.630350515641839	0.282029938877599	-0.874554696874278	1.00027947914843	0.0290571060878388	-0.646095706131763	0.783334030914298	0.628561944715484	0.35830259770006	0.389633650118832	-0.408078818123303	-0.15874089764909
'Nepeta floccosa'	-1.02404725386885	Steppe	0.434130935085927	Taproot	0.235062257807313	-1.06026109106847	1.38213133174362	0.153083271784198	0.0171051420704663	-1.0053498432999	-0.224278580915935	0.227273517240101	-1.18030217456516	-0.718939240156252	-0.290880018881459	-0.639883854142903	-0.511494331610087	-0.485121713140492	0.0280852566465404
'Nepeta glutinosa'	-0.605349300497656	Steppe	0.673978394442885	Taproot	1.42251867843737	0.908023233290581	-0.419798591132322	-0.164157777126674	-1.03978206865391	-0.371147203955835	-1.21218775900043	0.0578130404058763	0.419036081419062	-0.506305923397954	-0.324260677985287	-0.668306407773883	-1.26282241720121	-0.716250398192059	-0.491410570032875
'Oxytropis chiliophylla'	1.36912304432428	Steppe	-0.0891726126019798	Taproot	0.235062257807313	0.593949333543699	-0.159378213239606	0.915343103275319	0.22086635530573	1.41116869067096	0.74677828025672	-1.01028370021777	0.465981855143767	-0.194879998425316	-0.617257449328832	-0.405472049347235	1.06503757417265	-0.0999072380545481	0.090977325483336
'Oxytropis microphylla'	0.697597575201969	Steppe	-0.961345192081825	Taproot	-0.358665952507715	-0.369629663287926	0.750236221436315	0.312808397867284	-0.379332600966913	0.465409370807151	-1.01226719700085	-0.228985491618053	-0.14810732833793	-0.932790636069395	-0.636964557312238	-0.525999494336729	0.565108630565651	-0.408078818123303	-0.62668763040338
'Oxytropis tatarica'	1.01625864585582	Steppe	-0.743302047211864	Taproot	0.235062257807313	-1.08114355091739	1.47517118954474	0.721413377931398	0.217152204150283	2.31481183116808	1.0079808395382	-0.851705336009295	0.273724137206918	0.498816963198652	-0.551215683088209	-0.106520154641566	1.24071095567002	0.978693292186096	-0.626892113264473
'Paraquilegia anemonoides'	-0.0858489850748958	Steppe	-0.525258902341903	Taproot	-0.358665952507715	-0.521833892698323	0.523393298488008	-0.303093456103601	-1.24612700866745	0.638362089597427	-1.08821361548071	1.21431426975933	0.182004897082872	-0.151939550132201	1.08851183389274	-0.682717491301216	-0.757406744474599	-0.562164608157681	-0.491410570032875
'Parrya nudicaulis'	0.714297294010352	Steppe	0.695782708929881	Taproot	-0.556575355946058	-1.07983206209438	1.46646601025303	-0.730904906705895	-1.31535225182761	0.625422021343183	-0.0779472481635891	-0.690075530594792	0.886932933654599	-1.43925901895759	-0.556896732832718	-0.517320794924454	0.530892549722993	0.67052171211734	-0.491410570032875
'Physochlaina praealta'	-0.776081511525129	Steppe	2.3093019809676	Pleiocorm	-0.714902878696732	-0.755890198861374	-0.393586780325314	0.239482838602148	-0.466940873134325	0.333743782929854	0.166875118952786	1.63841233468461	0.398613606347113	-1.93756476264905	-0.571913664970033	1.69437185458617	0.580079248384376	-0.176950133071737	0.090977325483336
'Polygonum cognatum'	0.658258708658044	Steppe	-0.219998499523957	Pleiocorm	-0.655530057665229	-0.0282354670790534	0.474862498089937	-0.0987902563975468	0.133302810669254	-0.383456969645128	-0.516944440412175	0.685591219617461	-0.117929132429464	0.25502185643527	-0.27571234953836	0.353797813154639	0.556824409900961	0.516435922082963	0.183907452076314
'Polygonum paronychioides'	-1.02385322618521	Steppe	-1.04856245002981	Taproot	-0.358665952507715	1.33477690042865	-0.838169863900221	-1.6159804524614	-1.25640648400918	-1.1569257381496	-0.942398094636533	0.626864987895082	-0.27948026700371	-1.6535615042324	-0.404952964446853	-0.493438311870369	0.577290056607209	-0.253993028088926	-0.374932990929633
'Polygonum rottboellioides'	-0.455981149733102	Steppe	-0.656084789263879	Annuals	-0.655530057665229	-0.49414051248525	0.523915986729574	-0.565794418034729	0.324741235015135	-0.912244526459822	-0.103772497129988	1.10800947087157	0.0856710971324454	-0.185922680609775	-0.61005876177869	-0.719430444681758	-1.18761583651172	-0.716250398192059	0.15724142023517
'Potentilla multifida'	0.486475461189541	Steppe	-0.0891726126019798	Taproot	-0.655530057665229	-0.124073272955897	-0.304464620956949	-0.0320498659305631	-0.115694330012609	0.0700982497668329	0.472093849761247	-0.254953027662407	0.750463063767244	0.680855911267459	-0.543364180225337	0.356626854905362	0.658918516285344	1.05573618720328	-0.522222772291652
'Pyrethrum pyrethroides'	0.0278706309114573	Steppe	-0.176389870549964	Taproot	0.531926362964827	1.73422566360294	-1.27316166502527	-0.653985887096699	-0.497016590281581	0.130363490084299	0.0423875478599026	-0.461162803243365	-1.26612905656959	-0.0455822239091532	0.763522760180682	-0.706023848895719	-0.322611169556568	0.67052171211734	-0.536984918805141
'Rhamnus prostrata'	-0.560687520886665	Steppe	0.782999966877866	Woody	-0.833648520759737	2.44327205195161	-1.70540549893982	0.293817685485366	1.38578349549563	0.168045915536565	0.879650733052261	0.181331453329268	-0.111327029822995	0.511692528390294	-0.665088167024724	0.371330980652247	-0.649461748230663	0.285307237031396	-0.374932990929633
'Rheum spiciforme'	0.361920071952358	Steppe	2.09125883609763	Taproot	-0.358665952507715	-1.00118257086159	1.25582638856936	-0.937305639878022	-0.448897305775726	-1.20837009006214	-0.72115681852828	-0.794812865747065	1.0458069189494	0.321552257676711	-0.549011443426234	1.00967233842984	0.263681900301093	0.362350132048585	-0.141977832723148
'Rheum tibeticum'	-0.0790292969862167	Steppe	0.782999966877866	Taproot	-0.556575355946058	-1.05137320824879	1.3625712307528	0.118152224276096	0.150049749449079	-1.02691474188011	-1.47720736630603	0.105749364091102	1.38996644551677	-0.512421396043661	-0.609101907718129	3.42475590816841	-0.195180109189635	-0.253993028088926	0.556887641896304
'Rheum webbianum'	-0.405398903159575	Steppe	1.65517254635771	Taproot	1.42251867843737	1.02587848530755	-1.06268247730806	-0.208547257896844	0.442365388719657	-1.66398579464053	-0.409616596323509	-0.0857121894824856	0.607563806399788	-0.969105548971838	-0.134920089245241	2.64925203335522	0.188604229542666	-0.793293293209248	1.95461859113521
'Rhodiola heterodonta'	-0.332915430831884	Steppe	0.128870532267982	Taproot	-0.358665952507715	-0.546770675331209	0.412728902153731	-0.357123466674096	0.189446325131299	-0.880812943391674	-0.343299363828693	0.608244229058849	-0.0459242690235576	-1.42983824378536	-0.479102529525449	2.43925276863619	0.111366016757564	-0.408078818123303	0.090977325483336
'Rubia tibetica'	-0.486608371757029	Steppe	-0.263607128497949	Pleiocorm	-0.655530057665229	-0.336786083729639	-0.0201460863080611	0.014868975411619	0.211558977961311	-0.332226286720701	-0.543894736331819	-0.0506222230065922	-0.467035277012602	-0.469839422091429	-0.556713527277654	-0.705782969119282	0.0232303507823593	1.05573618720328	-0.515521428907246
'Saussurea glanduligera'	1.10590587832479	Steppe	-0.307215757471941	Taproot	0.235062257807313	-0.96809269618448	0.649412332451225	1.03459529932629	0.107704078363065	0.0899748962212486	-0.497551773212344	0.206393137979381	0.297784242035201	0.120976939748381	0.404339874527369	-0.719430444681758	-0.947150947174847	-0.0999072380545481	-0.402666302514115
'Saussurea jacea'	-0.638634804015238	Steppe	0.957434482773835	Taproot	1.42251867843737	0.549794843628871	-1.04861698765253	-0.780499920811047	-0.839131632586903	-0.887838638191789	-0.546563575877124	-0.285503995576098	0.266190135511748	-0.96821477089157	0.664992317710452	-0.719430444681758	-0.413545210141926	-0.793293293209248	0.556887641896304
'Saussurea schultzii'	0.58149054991338	Steppe	0.303305048163951	Taproot	-0.556575355946058	-0.851127615663523	1.0617921716225	-1.08970460601696	-0.0983874851410817	-0.416106900698764	-1.15820790328411	-1.06346925535051	-0.38786911814305	-0.0633507128518417	0.811579289097689	-0.719430444681758	-0.75397667701932	-0.63920750317487	-0.141977832723148
'Scorzonera virgata'	-0.439454725455574	Steppe	0.935630168286839	Taproot	0.235062257807313	1.06113046722238	-1.36844576495024	0.824926068002204	0.0416389477481328	-0.467222757341832	0.26137663535305	-0.0594570380266106	0.0603043581784291	0.690946315362432	1.74423047985154	-0.698468183019943	-0.699877011633167	0.208264342014207	-0.232029237518512
'Scrophularia dentata'	0.400941371861875	Steppe	1.52434665943573	Taproot	-0.655530057665229	-1.02890484729493	-0.620330899071468	0.078583796958929	0.1194261836265	-0.572554720677604	0.662862068237606	0.305554933635011	-0.92344286894622	0.38268954785615	1.42077625647389	-0.690054785308015	0.654479955218284	-0.63920750317487	0.906320379206031
'Senecio dubitabilis'	-0.0992110350447945	Steppe	-0.416237329906922	Annuals	4.98488794032754	0.997694785827304	-1.44352591556168	-0.0123563831295705	0.104428687936209	-0.603355303644789	-1.05340597295033	1.99293513229111	-1.95597883883165	-0.471947166966302	-0.665088167024724	0.371330980652247	-0.555395357535733	-0.793293293209248	2.65348406575466
'Seseli mucronatum'	-1.33002134071107	Steppe	1.78599843327969	Taproot	0.235062257807313	-0.658308016917086	0.243998202214505	0.109752985473514	0.547009132037971	-0.456645446534707	-0.333234161046829	0.150809932436436	-0.422433994532619	-0.959488757365713	-0.611820291172266	2.24992830226804	1.43122053636095	-0.63920750317487	-0.141977832723148
'Schistophyllidium bifurcum'	0.863967164685613	Steppe	-1.00495382105582	Lrhizome	-0.655530057665229	0.387333655302766	-0.834459282550889	-0.448927201725589	-0.60480638551877	-0.296579156500553	-0.69178819915579	0.934106070645538	0.453315910369013	0.982531285027787	-0.61871004113049	-0.173974937783139	-0.590846508407952	0.439393027065774	-0.706575719324324
'Sibbaldia cuneata'	-0.176827758079796	Steppe	-0.699693418237872	Lrhizome	-0.655530057665229	1.31417577467328	-1.0927180051657	-0.386951518008798	0.339626399059185	-0.743451586408728	-0.715768716702172	1.0971160561601	-0.294327139857117	0.903244754486064	-0.587154510161016	-0.46458637570665	-1.16421448575114	1.90320803239236	-0.482133777954963
'Silene graminifolia'	-0.379453552227398	Steppe	0.652174079955889	Taproot	-0.655530057665229	-0.978006946702515	0.933667212924624	1.25986563746213	0.404304262058713	-0.0540395111331216	-0.689376528208858	-0.551012346141382	0.325299560138765	0.304045028008729	-0.428089028771549	-0.705982631589289	0.640576832230223	0.439393027065774	-0.408419518404621
'Silene rechingeri'	0.386372839485077	Steppe	-0.438041644393918	Pleiocorm	-0.7544847593844	-1.01410340697846	0.798746496812627	-0.921470121117953	-0.998193214930727	0.216718744938204	0.316163506738946	-0.949767515683344	1.66241612740733	-2.64499746263174	-0.665088167024724	-0.650235266762132	0.671441777382704	0.362350132048585	-0.457065214541299
'Stachys tibetica'	-1.11963114315616	Steppe	1.65517254635771	Taproot	-0.358665952507715	-0.80773226973171	-0.36179880937918	0.666825632788691	0.362032139903218	0.337058600410124	-0.381368129942275	0.785636612288286	0.579714143000527	0.235843323378972	0.796660002248202	-0.696405564481286	-0.180418239307622	-0.408078818123303	0.174411509590312
'Tanacetum stoliczkae'	-0.751511258974186	Steppe	0.128870532267982	Woody	1.42251867843737	0.414223490077278	-0.0659662341275651	-0.883014758740288	0.272566332105173	-1.39993905570986	-1.13594207615536	-0.757420841727167	-0.159888852076769	0.632226963106026	0.329422837139844	-0.697115915292377	-1.16725606948678	1.6720793473408	0.789842800102789
'Thesium hookeri'	-0.400689901850385	Steppe	-0.132781241575972	Taproot	-0.358665952507715	-0.167412648211844	-0.241438556624994	0.379186829216663	-0.968481789569235	1.38455765900295	-0.141322749468291	-0.824247121384058	0.0235311465868619	-0.943104486388997	-0.573353569504529	1.08364189880558	-1.37498880267682	-0.176950133071737	-0.357853495247127
'Thymus linearis'	-0.0172071842837247	Steppe	-1.00059295815842	Pleiocorm	-0.358665952507715	1.48522418008182	-1.59447075521377	-0.0642560840198644	-0.358232050458168	-0.869633318770776	-0.537661366547356	-0.357388200641476	-1.38395337263103	1.1110670434931	-0.559035339433298	-0.65835358408421	-0.901264525174892	-0.176950133071737	-0.557078687838298
'Urtica hyperborea'	1.0651867607228	Steppe	-0.0237596691409914	Taproot	-0.655530057665229	1.79041564467182	-1.70083912175091	0.113341793658021	0.130095302662704	0.613466603392225	0.599728783764773	0.657461861998686	1.86405643929434	-2.01262373605457	-0.507512939020208	0.219630048531232	-0.784919669690538	-0.793293293209248	1.25575311651576
'Eritrichium spathulatum'	0.0330156321138887	Steppe	-0.612476160289887	Taproot	-0.358665952507715	0.074239490619003	-0.784438121239695	-0.786727606699651	-1.23093937684504	-0.478638537522257	-0.750546796419002	-0.597640798321493	-0.969502868292442	0.38247177172903	0.396699333105015	-0.719430444681758	-0.318652923615521	-0.176950133071737	-0.724365728239359
'Krascheninnikovia pungens'	0.650861346979648	Steppe	0.87021722482585	Taproot	-0.89302134179124	0.457111401649953	-0.247755855499262	-0.504634760502731	0.0541606382119771	0.29052945706632	0.598787334370982	2.01482814072195	1.76284084229095	0.394243458729454	-0.665088167024724	-0.595845854922099	-0.636953243859569	-0.0999072380545481	-0.65252235744848
'Ajania fruticulosa'	-0.101446318129889	Steppe	1.1318689986698	Taproot	3.00579390594411	-1.07854814969346	1.45621190271771	0.238028819775222	0.11863342606778	-1.09090371525627	-1.06311213752089	0.0446065761729584	0.785081239166378	1.50775958096504	0.000486284110888318	-0.705664049809301	-1.18587010022105	-0.485121713140492	0.238411247849496
'Anaphalis virgata'	-1.11747279660766	Steppe	0.128870532267982	Taproot	-0.7544847593844	2.27581604071921	-1.61924029755262	-0.593710565008082	-1.05808160153489	-1.1546030329747	-1.71828753920679	-0.895650952383157	-0.776688712669175	0.700613562896849	0.297687593337506	-0.719430444681758	-1.47251597049692	1.13277908222047	-0.180803692424229
'Aquilegia fragrans'	-1.41821423748058	Steppe	1.21908625661779	Taproot	0.235062257807313	-0.749970574930176	0.80935202814949	-0.898353743950164	-1.12597824172876	-0.303113434700444	-0.727918813881622	-1.21741063208308	-1.14614790717726	-0.521996743609653	2.76538350689762	-0.680881096611457	3.93266352954136	-0.63920750317487	0.32393248368982
'Artemisia brevifolia'	-0.672038755290707	Steppe	1.21908625661779	Taproot	-0.714902878696732	1.86740151710139	-1.33316146692624	0.124718226468018	1.35119075111289	-1.00047033791539	-1.05867172153408	0.0498233554414747	-1.87327353219269	0.737907678576155	0.214378795846422	-0.704174345983074	-1.09981389054789	0.0541785519798296	-0.00262405708402954
'Artemisia desertorum'	-0.261619994198333	Steppe	2.22208472301961	Taproot	-0.358665952507715	-0.203561754115972	-0.262148424064048	-0.210335912488062	0.969886461063974	-0.875861888189031	-0.555222815301077	-0.824519374264623	-0.775232234118021	1.3733019759691	-0.214435956196541	-0.719430444681758	-1.16956450666921	-0.485121713140492	0.789842800102789
'Artemisia moorcroftiana'	-1.47526847134812	Steppe	0.782999966877866	Taproot	-0.714902878696732	0.417761692869738	-0.0902664678271612	1.15993496730885	0.935307451660858	1.34472697504782	0.50443999652218	1.32362732998022	-0.39058661440713	0.521728855323958	1.33228091108817	-0.719430444681758	-0.314938213562485	-0.408078818123303	0.32393248368982
'Artemisia rhodantha'	-0.0781099663249845	Steppe	-0.568867531315895	Taproot	-0.7544847593844	1.78083407827716	-1.78348738513874	-0.0481908119075415	0.385809691314835	-0.947632956211572	-1.0142594077242	-0.240685579311441	-1.30221224268804	-0.527142085778323	0.32129477632392	-0.699660393847579	-1.41961320421786	4.3685806729424	-0.491410570032875
'Artemisia scoparia'	-2.24712837211347	Steppe	1.30630351456577	Annuals	-0.358665952507715	1.24900403447346	-0.771621968812814	-1.32535798674231	-1.40086180684102	-0.633439920341983	-1.20319632097691	0.466926878402087	-1.91187172691055	0.0632238281896986	0.0683301056139898	-0.719430444681758	-0.802365093473323	-0.793293293209248	1.25575311651576
'Artemisia tournefortiana'	-1.29435399439901	Steppe	1.6987811753317	Annuals	-0.655530057665229	1.44115732672031	-1.47024357492181	-0.481724492064632	3.32846079872994	-0.717378014301783	-0.512005541528487	-1.0213207005893	-1.49396354508542	0.523637007709573	0.361764725026141	-0.719430444681758	-0.793411609621263	-0.716250398192059	0.556887641896304
'Astragalus coluteocarpus'	-1.58528776914193	Steppe	2.09125883609763	Taproot	-0.655530057665229	-0.635466626723242	0.384826387189348	0.452858298528573	-0.826349782539818	-0.400757190633367	-1.24313680915753	-0.453677606718337	-0.178615560714492	0.780452345784888	-0.590656461134605	0.214896267834355	-1.31145231687994	-0.253993028088926	1.48870827472224
'Astragalus falconeri'	-1.12588606982912	Steppe	1.87321569122767	Taproot	-0.358665952507715	-0.89197512375297	0.723300726779409	2.56228069773064	1.18708629243883	0.947590300481911	1.66763115575432	-0.752487145205055	-0.785243416608121	1.18807802615463	-0.426159688395061	1.23235078077528	-1.19579141770122	0.978693292186096	-0.408781375417035
'Astragalus munroi'	-0.805046974153281	Steppe	0.185561749934171	Taproot	0.235062257807313	-1.06649592123023	1.27077171104859	0.831620793835018	0.319696860994891	2.67502896409322	0.758965034262358	-0.973153253472593	-0.203650909573533	0.728935209782659	-0.524220597189149	1.28720025692992	0.440784900545214	-0.0999072380545481	-0.701070212418711
'Astragalus peduncularis'	-0.908990037108687	Steppe	2.04765020712364	Taproot	-0.358665952507715	1.43209239997776	-0.963390141321766	1.83488035676053	-0.0602747967590853	1.29228250240865	0.172766663383217	-1.11420384009196	-0.609154770687189	1.1188145478729	0.0871478553236389	0.60515384544416	-0.421365969413759	-0.63920750317487	1.95461859113521
'Astragalus popovii'	-0.718813080882797	Steppe	-0.525258902341903	Taproot	-0.358665952507715	-0.585429406323188	0.743311914789048	1.83488035676053	-0.0602747967590853	1.29228250240865	0.172766663383217	-1.11420384009196	-0.609154770687189	1.1188145478729	-0.209170902913539	0.735316271749643	-0.458153963278709	-0.485121713140492	-0.141977832723148
'Astragalus rhizanthus'	-0.0717527448317943	Steppe	-0.656084789263879	Taproot	0.235062257807313	-1.08087582778953	1.47763700623898	2.07096597030501	0.256317678721006	0.769635300529687	-0.375392672199264	-0.622088949246306	-0.284206828011133	0.760161468320215	-0.644704436386279	0.956837123535999	-0.00304255435065741	1.44095066228923	-0.42152402257093
'Bukiniczia cabulica'	-1.25049496705871	Steppe	-0.612476160289887	Taproot	-0.160756549069372	-0.220931223638856	0.64015548472116	-1.32492786663876	-0.236131643674509	-1.13300645532957	1.48771444820392	3.44658484996822	1.59966304219116	0.380188302274695	-0.632460144244378	-0.706337037003474	0.916298756502705	-0.562164608157681	-0.433171780481254
'Bupleurum falcatum'	-0.434056141079325	Steppe	2.09125883609763	Taproot	-0.556575355946058	0.0568037190929026	-0.118595842626857	-0.925618669691462	-0.984693475259913	-0.373775177818941	-0.354702158874026	-0.358569133349869	-0.516530905639338	-0.0966308191636844	-0.665088167024724	-0.628079175310035	1.46456717887051	-0.562164608157681	-0.374932990929633
'Bupleurum gracillimum'	-0.531009099155269	Steppe	0.782999966877866	Taproot	1.42251867843737	-1.05084301626497	1.15044996784667	-0.90546064422074	-0.882789183979125	-0.588408236880562	-0.620040828073127	-0.30821812500135	-0.593175787301904	-0.00497216792089014	-0.588323548866208	-0.682617246576735	0.138193957884379	-0.485121713140492	-0.374932990929633
'Campanula pallida'	-1.57584355345204	Steppe	-0.394433015419926	Taproot	-0.556575355946058	-0.118564353890363	0.0243432605117469	-0.679765488352101	0.198833512647576	-1.14665089561593	-0.364817987013544	-0.471503970739216	-1.48830545663726	-0.0986036306179229	2.54534183606562	-0.694888312611743	-0.0317242333526071	-0.0999072380545481	-0.258455411826391
'Capparis spinosa'	-2.0968832506236	Steppe	2.52734512583756	Woody	-0.89302134179124	1.36091136301904	-0.955324191294973	0.908094791656655	-0.400406843183184	0.535678311238973	-0.233131636092921	0.759856680012893	0.754640904047482	-1.58220893070263	-0.665088167024724	0.371330980652247	-0.380034706886996	0.593478817100151	0.556887641896304
'Cicer arietinum'	-0.551518378748257	Steppe	0.782999966877866	Pleiocorm	0.235062257807313	0.434845333735014	-0.987651204040017	1.06351198174581	-0.429077809311394	1.1050244729076	-0.708766729794077	-0.651489105258373	0.236904930093109	0.570139829776842	-0.465564780024117	1.08034954677592	0.206714360977075	-0.253993028088926	1.48870827472224
'Colutea nepalensis'	-1.49121628009971	Steppe	2.52734512583756	Woody	-0.714902878696732	1.25712318387825	-0.956301291017869	-0.20766485720077	-0.999980901156315	-0.13208122043915	-0.606661503689694	-0.983495335630424	1.0917813193781	-0.750011620235054	-0.665088167024724	0.371330980652247	-0.380385678288035	-0.331035923106115	1.25575311651576
'Conringia planisiliqua'	-0.844607366350078	Steppe	0.782999966877866	Annuals	-0.886424361676629	-0.0281702458316411	-1.77299374255688	-1.25543639021907	3.33716630135835	0.0290422968546157	1.01758214371561	0.499233590788073	-0.103953850336502	-0.507585929783198	-0.607976724100869	1.62101265752035	-1.47797111837847	-0.562164608157681	0.366969654973145
'Corydalis flabellata'	-1.1324247629777	Steppe	0.564956822007904	Taproot	0.235062257807313	-0.714248186423872	0.609174973137361	-1.02248052491006	-1.18534573433993	1.08239314246897	-0.300904365308762	-0.0647059462490055	-0.301735012844274	-4.07943479213207	-0.611166180490465	-0.694448642444363	0.107746585884519	0.285307237031396	-0.141977832723148
'Cotoneaster affinis'	-0.831040815981812	Steppe	1.21908625661779	Woody	1.42251867843737	1.39055231417509	-1.32229161435925	0.883155435702884	0.62127765227996	0.520752612259719	0.40336967553175	-1.36013387875661	1.97065653244815	1.25555567908415	-0.665088167024724	0.371330980652247	-0.511848346365839	-0.253993028088926	-0.491410570032875
'Cynanchum acutum'	-1.94426457132704	Steppe	2.09125883609763	Woody	-0.358665952507715	-0.89454301605985	-0.660547639176324	0.127557689169231	-0.00667910217385423	-0.280386447621982	-0.358860343084609	0.290687041412725	0.558719896804182	-1.30914747576393	-0.609074800861823	1.27240217686176	-0.138051740054655	-0.176950133071737	0.090977325483336
'Cynoglossum glochidiatum'	-1.78317224815496	Steppe	1.65517254635771	Annuals	-0.358665952507715	-1.02806795835083	1.09880736445263	-0.694967968425131	-1.11610550567829	-0.03733141677517	1.59715372177964	-0.974472961333065	1.33156723251452	-0.686480385631842	-0.665088167024724	-0.302214199491501	-0.808828261222016	-0.716250398192059	0.789842800102789
'Dianthus harrissii'	-0.385874552596272	Steppe	-0.874127934133841	Taproot	-0.655530057665229	-1.01639998856866	1.07876773565663	-0.422702771586849	-0.513478259373132	-0.338440523465683	-0.402479291979198	0.809277711037899	-0.524134618574152	0.333925341371962	-0.276834584893576	-0.696706248320633	-0.0712397501557883	0.0541785519798296	-0.491410570032875
'Dysphania botrys'	-2.35323919168056	Steppe	0.172479161241974	Annuals	-0.7544847593844	-0.187127026521481	0.338040126785574	0.0148223251960725	-0.703851623465114	-0.679276034337912	0.297824995988389	0.263014065572782	1.81559020249847	-2.40097154431891	-0.633667341727219	-0.694206586720909	-0.129817430400099	-0.485121713140492	-0.396810068675868
'Dysphania himalaica'	0.210456032495307	Steppe	-0.961345192081825	Annuals	-0.358665952507715	1.28026425029919	-1.58383492847356	0.636960847629082	2.8736075872742	0.818289995890111	2.63002794843091	1.75353356018092	1.00833460321164	-1.63440364456219	-0.567390099719276	-0.692333811444917	-0.467115080868192	-0.793293293209248	0.440410062793062
'Dysphania nepalensis'	-0.746777384497595	Steppe	-0.307215757471941	Annuals	-0.853439461103572	0.318105746438485	-0.561770341424977	1.95562082931381	2.8736075872742	0.818289995890111	2.63002794843091	1.75353356018092	1.00833460321164	-1.63440364456219	-0.501112857711334	-0.690461036168925	-0.804412731336284	-0.793293293209248	0.440410062793062
'Echinops cornigerus'	-1.473418971362	Steppe	0.303305048163951	Pleiocorm	0.235062257807313	1.02417913712884	-1.00142387460282	0.0250028884149477	0.0238486707259294	-0.596434834798326	0.974077945775383	0.737717096509358	-1.6130355302174	-0.419950973730129	2.17829371586454	-0.719430444681758	0.178934470789001	-0.716250398192059	2.65348406575466
'Erodium tibetanum'	-1.03823608292321	Steppe	-0.874127934133841	Annuals	0.235062257807313	-1.06300911494952	1.42662063438508	-0.118274492137192	-0.294396226790781	-0.475612753103176	-1.04846935516431	0.904370246214454	1.33124662565981	0.733985978120744	-0.6100030785029	-0.49543592457305	0.129559575108108	-0.562164608157681	-0.0331567131529594
'Heracleum pinnatum'	-0.475926670222392	Steppe	2.04765020712364	Taproot	0.235062257807313	-1.07580798321971	0.840296302134434	-0.55159818835945	-0.177597296444063	-0.670893870248831	-0.562861529300841	-0.373027960782556	0.0452106437579236	-0.110292576518128	-0.571428006589493	1.55476637096135	0.175552792291583	0.978693292186096	0.789842800102789
'Heteropappus semiprostratus'	0.704704658503498	Steppe	-0.656084789263879	Taproot	-0.358665952507715	-0.547393951868241	0.351957322470388	0.103835007313626	0.912445237117403	-0.0150897033513951	0.584764764205976	-0.211005365803217	-1.20762349339709	-0.138923926124696	0.911553697672086	-0.694417688460468	0.0895370406919233	-0.176950133071737	-0.314688845724451
'Chenopodium foliosum'	-1.52649861174053	Steppe	0.172479161241974	Annuals	-0.655530057665229	1.06683570166876	-1.4987085325494	2.40906757776403	1.08543377876795	1.84111858664167	2.6963486966057	0.482036279268366	0.800071881045254	-1.12093490238316	-0.647408743697314	-0.694546980820707	-0.0414253014888962	-0.793293293209248	2.25049493757327
'Chenopodium glaucum'	-1.48351705479768	Steppe	0.564956822007904	Annuals	-0.358665952507715	0.761982052988985	-1.2469288194755	-2.02729850789618	-0.976453570155847	-1.22109507360941	-0.592004163671983	1.11707134459536	-0.963277492472714	-0.0609957670422845	-0.646764436626614	-0.719430444681758	-0.378754785334524	-0.793293293209248	0.789842800102789
'Chesneya cuneata'	-1.20211283914395	Steppe	-1.0921710790038	Pleiocorm	-0.556575355946058	0.291869081811476	-0.746206604702564	1.2024344042555	0.291558538572788	1.07905119295854	0.444074574687968	-0.271290916660985	-0.200745993581651	0.685543495996157	-0.459739923718452	0.999332887640731	1.14967526766549	0.285307237031396	-0.468115054212226
'Lactuca tatarica'	-1.48224216883062	Steppe	1.91682432020166	Pleiocorm	-0.358665952507715	-1.05151497216531	1.29849759172026	-0.0667761889031778	-0.249616944269884	-0.982346843050315	-0.179522866852826	0.440139731797955	-1.06102453919777	-0.0412609084313438	2.52669039069675	-0.685887913117198	1.4128651948296	0.285307237031396	-0.462204205331334
'Lepidium apetalum'	0.0816828656530515	Steppe	0.128870532267982	Annuals	-0.556575355946058	0.304275992686859	-0.0795122905651608	-0.00814941797707703	-0.602046640121514	0.141146773015403	-0.610566409208037	1.74236333142767	0.0636527210300462	-1.12755048676065	-0.665088167024724	-0.677845165340899	-0.371531884465363	-0.793293293209248	1.12147776332554
'Lepidium latifolium'	-1.66840348202954	Steppe	1.43712940148775	Pleiocorm	-0.358665952507715	-1.01461078814361	1.23229916151179	0.810830865018645	-0.635181250609461	1.00764395053902	-0.946508151243804	0.760929307592561	1.01395945259962	-0.778805044259514	-0.637732956545393	-0.296382441115695	-0.140554443535761	-0.331035923106115	-0.374932990929633
'Leptorhabdos parviflora'	-1.88062139528096	Steppe	2.00404157814965	Annuals	-0.714902878696732	0.662140117040584	-0.278776671777589	-1.02136312611307	-0.628035977517709	-1.20178114644792	-1.47872827497838	-0.868360982333752	-2.27020332153152	-1.60265044964541	-0.622665066407021	-0.719430444681758	-1.22383057942728	-0.793293293209248	1.72166343292873
'Mattiastrum himalayense'	-0.272535987856703	Steppe	-0.307215757471941	Annuals	0.235062257807313	-0.817419672721051	-0.0820047829238712	-0.456645169400513	-0.216721180041355	-0.290862026551679	-0.00318099067267179	1.30299963742795	-0.767831818612316	-2.17786821544373	4.6669466233532	-0.675345503741175	-0.725511283438098	-0.793293293209248	2.65348406575466
'Morina coulteriana'	-1.28565736417908	Steppe	2.09125883609763	Taproot	3.00579390594411	-0.631210987727873	0.163443179817935	-1.41286891888188	1.30644923372823	-1.55359732962325	-0.301484813980497	-1.0977120155129	-1.75269016415337	0.607947858767767	-0.307673652027458	-0.719430444681758	0.571685387909735	-0.485121713140492	0.090977325483336
'Papaver nudicaule'	0.139808191774617	Steppe	-0.176389870549964	Taproot	-0.655530057665229	-1.01631204706651	0.372657324442762	3.20837942999124	0.514584306920552	3.47746129720153	1.70629015511818	-0.0213106043083037	1.59924282932333	0.168478367480248	0.41882351599129	-0.672435685304206	0.303027362335197	-0.562164608157681	-0.141977832723148
'Peganum harmala'	-1.14216809673199	Steppe	1.00104311174783	Taproot	-0.714902878696732	1.48963804133104	-1.74713638170377	0.935635673151045	0.211285905106387	1.27581674138627	1.87658494625575	1.84205145909762	-0.210516720930716	-0.0784158185024053	-0.665088167024724	1.04078580545099	-0.362929612619474	0.439393027065774	0.595076757498288
'Perovskia abrotanoides'	-1.81022076139888	Steppe	2.22208472301961	Taproot	-0.833648520759737	2.03843527604019	-1.53511151886524	0.013462622147147	-0.280694519312148	-1.15568535757947	-0.89945760316401	-0.179680924857751	-0.96118986928589	1.10045623923018	0.287590493419154	-0.66723309298665	-0.549276247258793	0.439393027065774	2.18757374934169
'Polygonum arenastrum'	-1.47406188801471	Steppe	-0.132781241575972	Annuals	-0.655530057665229	1.01908151083617	-0.976029586008024	-0.383079989452181	2.03256670439415	-0.865583905736031	-0.457634730389202	1.59382843986021	-0.459998656906367	-0.263355382371963	-0.606778100877841	-0.650576129707549	-1.36387665693025	-0.793293293209248	1.48870827472224
'Polygonum aviculare'	-1.00357002068627	Steppe	-0.307215757471941	Annuals	0.235062257807313	1.21220678462523	-1.19111463886717	0.579282748170698	1.65513533890128	0.22394827467484	1.25752339114545	2.41568503823125	-0.452864116826297	0.477308009152265	-0.586556863028308	-0.719430444681758	-0.46472995528073	-0.793293293209248	1.02279795830927
'Polygonum biaristatum'	-0.739502452290393	Steppe	-1.13577970797779	Annuals	-0.714902878696732	1.17094156654378	-0.748844837866019	-0.447911569330792	0.110456620628922	-1.05029505981664	-1.16528607552302	0.0801460733353458	0.114801965108895	0.718402206125147	-0.0949155361902951	-0.533319276484143	-0.151703368273393	0.0541785519798296	-0.607888149136117
'Polygonum polycnemoides'	-1.03204571466662	Steppe	0.303305048163951	Annuals	-0.556575355946058	1.10828162678194	-1.42594280426668	-1.04045998571202	0.0207438755156465	-2.2413222108745	-0.460572485192836	3.28857446209991	0.634402957902594	0.674387828484109	-0.393783162816332	-0.719430444681758	-0.549079554694699	-0.253993028088926	-0.132182068320566
'Pulsatilla wallichiana'	-0.177537597806363	Steppe	0.652174079955889	Taproot	-0.556575355946058	-1.05612817637965	0.562217029531821	-0.493922618076097	-1.13077715624506	0.198670493051491	-0.0924648769417888	-0.29491068427201	1.01052362877611	-0.325995310863303	-0.559160822391322	-0.0370280567932838	0.152201580522506	-0.253993028088926	-0.336010066579299
'Ribes orientale'	-1.50044552826414	Steppe	0.564956822007904	Woody	-0.873230401447406	1.76115688682612	-1.45702565340274	-1.18415878291283	-0.782886717089121	-0.716493039945035	-0.471413554329145	0.568750484847382	-0.599746671479626	1.06339513698642	-0.665088167024724	0.371330980652247	-0.560244424414699	1.44095066228923	-0.56129711749482
'Rosa webbiana'	-0.882928980689319	Steppe	2.52734512583756	Woody	-0.833648520759737	2.0420760711296	-1.56188879161729	0.177973583310627	0.474654900324955	0.0987155687229917	0.31202486767003	0.0389692271003722	1.15790815067467	1.13009352119658	-0.665088167024724	0.371330980652247	-0.597910961078394	0.439393027065774	1.72166343292873
'Rumex patientia'	-1.47161344173556	Steppe	1.65517254635771	Taproot	-0.556575355946058	0.872546336861128	-0.460514632734525	-1.60496294158397	-1.56893164975518	-0.290351131254343	-0.727436964129722	1.20752077872517	-0.206684223941696	0.269144289667581	0.284302058089325	0.299068036223869	1.99495745874659	-0.331035923106115	1.48870827472224
'Scrophularia koelzii'	-0.0556579768404804	Steppe	0.259696419189958	Taproot	-0.655530057665229	-1.05469468694157	0.047659255604858	0.34871924597664	2.37434077599421	-0.48834344137766	0.848382803824952	0.752191657130458	-0.967557438348776	0.482313029731004	0.1231106695683	-0.719430444681758	-0.0197659468729879	-0.331035923106115	0.090977325483336
'Scutellaria heydei'	-0.172934027279541	Steppe	-0.350824386445933	Pleiocorm	-0.358665952507715	0.440940100267384	-1.16747809879766	-0.366387607128147	0.177204134881701	-0.92065490409231	-0.820647007155642	0.382437325695709	-0.00352167797142591	-0.753571586835935	0.1231106695683	-0.719430444681758	-0.606396628812492	0.285307237031396	-0.0659645646003726
'Semenovia lasiocarpa'	-0.442102070047455	Steppe	0.172479161241974	Taproot	0.235062257807313	-0.059742279566106	0.0853916233012347	-0.267372913652994	-0.867864581968568	-0.303064723552043	-0.642453782103711	-0.533643425558133	-0.134067337291763	-0.0330590354101451	-0.603117424535388	-0.0723362291023597	1.17566314551082	0.67052171211734	-0.491410570032875
'Senecio krascheninnikovii'	-1.9271408302968	Steppe	-0.786910676185856	Annuals	0.743972152363052	-0.752697647339047	0.0669438885757825	0.550305395990473	0.967482996880556	-0.810352852789304	-1.14583133626887	-0.119242626150851	-4.60594387428766	-1.04232697560735	-0.665088167024724	0.371330980652247	-0.012838962355711	-0.716250398192059	-0.141977832723148
'Silene moorcroftiana'	-0.375420182501503	Steppe	0.128870532267982	Pleiocorm	-0.556575355946058	-1.00752426691285	0.908981728563147	-0.51239534340892	-0.130778053094998	-0.674910787938808	-0.757232396591648	-0.328107568344769	0.527024379976704	-1.35318816642915	-0.462491694897274	-0.696336149405863	-0.243676492999884	1.05573618720328	-0.258455411826391
'Silene nepalensis'	-1.24009625381053	Steppe	0.434130935085927	Taproot	-0.556575355946058	-1.08098431782176	1.47622068795271	0.812262393604946	0.245349708116183	1.87314276655683	2.79486683827515	1.71874056442826	1.17973965433506	0.1966613689956	-0.314770755931308	0.581302555029043	0.486209580473479	1.05573618720328	-0.56129711749482
'Sisymbrium brassiciforme'	-0.543653979520679	Steppe	0.826608595851858	Annuals	-0.714902878696732	0.428294065079485	-0.285062345761729	-1.22198266416126	-0.262786676294683	-0.986212922287049	-0.623819844314187	2.37978653644292	0.44236178644361	-0.739475300089686	-0.623819988998947	-0.645564575413928	-0.889985306513307	-0.793293293209248	8.47736302091677
'Sorbaria tomentosa'	-1.47163924048823	Steppe	2.96343141557748	Woody	-0.655530057665229	1.87205256374636	-1.38638274496356	-0.465617008933681	-1.44211240125564	-0.2864603541647	-0.882105910425292	-1.02026867003234	-0.719126034542709	1.9284751099953	-0.665088167024724	0.371330980652247	-0.534869695543715	0.593478817100151	1.95461859113521
'Tragopogon gracilis'	-1.13968383791233	Steppe	1.00104311174783	Taproot	-0.358665952507715	-0.166651059316712	0.399168879013973	-1.7282129247135	-1.01107260294378	-0.977506805778075	-0.410381021084508	-1.30445944687201	0.111883820193397	-0.0246791432236115	-0.597231201110894	-0.681935520685901	-0.382326342100708	-0.485121713140492	0.0163365515009933
'Waldheimia vestita'	0.115880698916131	Steppe	-0.438041644393918	Pleiocorm	0.531926362964827	-1.08118024000565	1.47466038923434	-1.29975990305508	-0.460592118248573	-1.07970875402249	-0.753916086916183	-0.986199234578548	0.0736556894826072	-0.334439483663077	1.93584115540943	-0.719430444681758	-0.680952611163612	0.208264342014207	-0.66745284179653
'Actinocarya acaulis'	1.41003112093638	Alpine	-1.31021422387376	Annuals	1.42251867843737	-1.07267063538942	1.45926676256784	-0.0363198776213734	-0.342323342681545	0.766014538277118	1.37831688953606	1.63241541592801	0.322000629735623	-0.700569392282794	-0.309699236747303	-0.415942043693899	1.19052560264374	-0.793293293209248	0.090977325483336
'Ajania tibetica'	0.932369269898919	Alpine	-0.743302047211864	Taproot	0.235062257807313	-1.07635016381869	0.761564086520043	0.224188295989619	0.491279165586304	-0.53480337716422	-0.169256187392978	-0.660806770252059	-0.32322007585621	1.10975539052076	0.726176213229995	-0.717865416609628	-0.624845415343259	-0.716250398192059	0.556887641896304
'Anaphalis nubigena'	-0.40975979053364	Alpine	-0.307215757471941	Srhizome	-0.655530057665229	0.0733070129267541	0.112554583136021	0.988248935048959	0.278927353025293	-0.306541031771361	-0.685423303788861	-1.24820683213808	-1.15146521615867	0.55508732755052	0.816349850098476	-0.680231749474849	-1.17181678902445	-0.176950133071737	-0.136423793492909
'Aphragmus oxycarpus'	1.6747521225058	Alpine	-1.17938833695179	Taproot	1.42251867843737	-1.08110636709651	1.47888988034331	1.31803778917755	0.687321410587957	1.36002084428589	0.885328230098056	0.275777719609141	0.519508459336311	-0.157819038981002	-0.426248089473288	0.433076950049281	0.44709758369098	0.0541785519798296	-0.794252275701304
'Arenaria bryophylla'	1.55465498758311	Alpine	-1.0921710790038	Cushions	-0.714902878696732	-1.00580163450635	0.151650849327027	-0.971003477965682	-0.380111163782035	-0.101627073264225	0.489503401325559	0.659739517355468	0.963984493615738	0.775914225916766	-0.491933622381387	-0.71347318501625	-0.329552095445916	2.21137961246112	-0.699191040809178
'Aster flaccidus'	1.37605190679989	Alpine	-0.743302047211864	Srhizome	0.235062257807313	-0.156534256246856	0.250251916545759	-0.102564120269017	0.0757855078076309	-0.705239486934306	-0.504857025197408	-1.26980071395264	-0.446464749733657	0.275109964796845	2.32949167013882	-0.707834840294718	-0.958317866013224	-0.176950133071737	-0.677902267279937
'Astragalus confertus'	1.59048928070343	Alpine	-1.17938833695179	Taproot	0.235062257807313	-1.0382077171471	1.43068976743	0.896486357534385	0.0389672817145558	2.37632130436948	0.925327229883563	-0.965825824251857	0.256493464195879	0.531610087190351	-0.554127845766946	0.383446655447008	-0.631640764813888	0.208264342014207	-0.466406716385379
'Astragalus densiflorus'	1.26588319703883	Alpine	0.281500733676955	Taproot	0.235062257807313	-1.04650825054866	1.38169004186995	2.23219897613012	0.672013015311113	1.66157214754303	0.94340728289151	-0.937772313116472	-0.199633985825851	0.831182880971791	-0.665088167024724	0.983165994658094	-0.198041573320972	-0.63920750317487	-0.0255002536199063
'Astragalus nivalis'	0.39618996170164	Alpine	-0.307215757471941	Taproot	-0.358665952507715	-0.723746637295386	-0.123759036928693	0.064264809336675	-0.678860518936924	3.04809293006439	1.1983896715192	-0.863069267900523	-0.485001322542354	-1.4646696350459	-0.619455569451214	-0.0640646216269102	0.0732702862562924	0.901650397168907	-0.43986924127969
'Astragalus strictus'	0.632524799720165	Alpine	-0.307215757471941	Taproot	0.235062257807313	-0.606255134640843	0.956388226137625	2.20045530039034	0.770399150308179	2.40157537780096	1.15116150239465	-1.10807783504001	0.279789339294622	0.80936122223423	-0.653680567563143	0.630625828463883	-0.0861333713004256	-0.408078818123303	-0.468115054212226
'Astragalus tecti-mundi'	-0.0962501181468713	Alpine	1.52434665943573	Taproot	-0.556575355946058	-0.525746527486577	-0.0436692753792107	4.92085908045535	0.886276189662551	1.80627833903354	1.80259875768678	-0.456873610616915	0.569895094877242	0.980587018932718	-0.562585842917481	1.99994640260829	0.650826051919402	0.208264342014207	-0.217367945797722
'Bistorta affinis'	-0.00275299747988913	Alpine	0.172479161241974	Lrhizome	-0.655530057665229	1.65252002222067	-1.62993769145039	-0.255390451212311	-0.0649455745140304	-0.682800403883916	-1.03842151372909	-0.11492589723255	0.0948562201387769	1.43550078127862	-0.467047701054471	0.0147704658005426	-1.06043790702269	0.131221446997018	-0.532468528408171
'Bistorta vivipara'	0.710705169218028	Alpine	-0.219998499523957	Srhizome	3.00579390594411	0.164061994941287	-0.0350074389318302	0.733305246069303	0.378656663226062	-0.904373770488818	-0.795925231371415	-0.619307869875788	0.62903530052914	1.05903747566367	-0.501858796135991	4.55473580953395	0.67800054443252	-0.485121713140492	-0.141977832723148
'Comastoma azureum'	0.838159392645117	Alpine	-1.07036676451681	Annuals	-0.556575355946058	1.65971411680526	-0.990002918955495	-0.673959343994532	-1.4252122611106	-1.03056026444345	-1.02457769382042	-0.0713139142312683	-1.41306089544815	1.42369729936059	-0.42248648890979	-0.695890176888636	-0.39249120579706	-0.793293293209248	-0.584592633315469
'Comastoma pedunculatum'	0.0789265507213615	Alpine	-0.394433015419926	Annuals	0.235062257807313	1.09785290760919	-0.616860782199615	-0.944815540430303	0.157956619622387	-0.405304978646109	-0.873422920168833	0.995956722000454	-1.43838572428281	1.04629586485624	-0.665088167024724	-0.690299020221148	-0.25845962697735	-0.793293293209248	-0.491410570032875
'Conioselinum vaginatum'	-0.844607366409336	Alpine	1.1318689986698	Taproot	0.235062257807313	0.804227404943565	-0.512031128171903	-0.324811938875759	5.36657469986115	0.25794373788402	0.444624784463296	1.38118685725495	1.58767919373818	-1.64683334801095	-0.600118770719478	-0.719430444681758	-0.220805117736947	-0.793293293209248	8.47736302091677
'Corydalis crassifolia'	0.166159519884881	Alpine	-0.0891726126019798	Taproot	0.235062257807313	-1.00572809644637	1.15342275612778	-0.898936208152925	-1.33030873897947	1.53449535502381	0.0874996168228017	-0.610155496006375	-0.341961640504416	-2.54190792995329	0.572457029530768	1.04509915030954	0.0133451891014089	-0.562164608157681	0.090977325483336
'Corydalis moorcroftiana'	0.843008482978413	Alpine	0.47773956405992	Taproot	-0.556575355946058	-1.0812195111501	1.21117966839638	1.35117001942004	-0.386623508949467	1.59039060400413	0.322661276059682	0.613156371818196	0.80338611549728	0.107244946659717	-0.518866479129679	0.778224747392835	-0.0216882448337593	-0.63920750317487	1.48870827472224
'Corydalis tibetoalpina'	0.736987279402355	Alpine	-1.17938833695179	Taproot	3.00579390594411	-0.545723049674679	-0.0356390789827006	0.0125000115911373	-0.419035409286229	-0.0682847212914596	-0.256471869809601	0.586225955315281	-0.132882393598805	-0.19755114023672	0.501976982202212	3.14640984027284	0.509902784647285	-0.716250398192059	-0.374932990929633
'Cremanthodium ellisii'	1.07697284049477	Alpine	-0.612476160289887	Srhizome	0.235062257807313	-0.96809269618448	1.14717381557542	-0.790715511449875	-0.901998221319234	0.32240465016489	0.379452463326855	-0.68716876741255	0.273994088771485	-1.11866177929406	4.83451020343452	-0.70815265340604	-0.452511849484772	-0.793293293209248	-0.592955723495081
'Dasiphora dryadanthoides'	0.642819110497526	Alpine	0.172479161241974	Pleiocorm	-0.833648520759737	1.96142240777331	-1.58763462968986	-0.841050645391768	-0.794199962568241	-0.913610569898606	-0.912506899872618	-0.33999615294815	0.51790495344335	1.29051052964879	-0.563305081438783	-0.260312912044962	-1.18482626427719	1.36390776727204	-0.667491020558569
'Delphinium brunonianum'	1.36906301756137	Alpine	0.128870532267982	Taproot	-0.556575355946058	0.124800898036937	-0.372440730016074	0.145870824407414	-0.353994144065982	0.977826073934827	-0.201484336885386	1.78275857717448	0.737735707361253	-0.675685278933906	0.603407038908786	1.28296023690787	-0.127933488559224	-0.0228643430373593	0.651288837173512
'Delphinium cashmerianum'	-0.480676504550408	Alpine	0.782999966877866	Taproot	0.235062257807313	1.0745752672056	-1.51025072435454	-0.158114912540753	0.0903860528202811	0.369388084267149	0.697318590592711	-0.812573366804576	0.0699538037189277	-0.80769671040007	-0.665088167024724	2.13222895667583	-0.426773652779688	-0.716250398192059	-0.374932990929633
'Desideria himalayensis'	1.69875914006766	Alpine	-0.830519305159848	Pleiocorm	0.235062257807313	-0.510550118148456	0.711450136365304	0.791540050471317	1.23398297550249	0.874695738193579	1.97046018757202	-0.502927102481104	0.563035508895873	-0.138940823136005	-0.583341612384509	0.0843243806112366	1.79218036596492	-0.253993028088926	-0.497563914140358
'Desideria linearis'	1.26873108536463	Alpine	-1.04856245002981	Pleiocorm	0.235062257807313	-1.08113755479548	1.47108137345783	0.724877097655939	1.07628826918364	1.18112042594491	2.92473150802868	-0.72249640234581	0.117166635205425	0.0941024535099793	-0.588339809271269	0.868725072309282	0.11721051946645	-0.253993028088926	-0.607888149136117
'Desideria pumila'	2.14717686058973	Alpine	-1.24480128041278	Pleiocorm	-0.7544847593844	-0.949642966339993	0.925308186694147	2.29119667061294	1.25871382282799	1.7843330842439	1.96433629029808	-0.172299698401259	1.0227813659733	0.363153604718209	-0.27310349757195	0.197211239028611	1.89367157805567	0.516435922082963	-0.607888149136117
'Dilophia salsa'	1.08824495392339	Alpine	-1.22299696592578	Cushions	1.42251867843737	-1.06799140886874	1.24523467952971	-0.454631124283491	-0.0239681525428553	0.456267717225112	1.10913206563174	0.821942943179527	0.497413562989452	-0.503167046753694	-0.575266788455344	0.0855136145156509	0.535327619311634	-0.716250398192059	-0.701070212418711
'Dontostemon glandulosus'	0.59827472193497	Alpine	-0.874127934133841	Annuals	1.42251867843737	1.63382404802478	-1.5075540944203	-1.14417817845594	-0.597267906415052	0.321602817572517	-0.523414013613742	-0.132234955099824	0.443898676099105	-2.60036270403025	-0.665088167024724	0.371330980652247	-0.578394094628204	-0.716250398192059	-0.141977832723148
'Draba altaica'	1.76480340656315	Alpine	-1.22299696592578	Cushions	0.235062257807313	0.16650790044605	-0.108134776399588	1.96746216610548	0.818657087200255	1.83085669187589	1.14491938450031	0.0423365279075466	0.355766252954052	-0.888477037523823	-0.431610322714717	0.0629960305437187	0.00588361820704071	-0.0228643430373593	-0.683285195399923
'Draba glomerata'	1.94763361157175	Alpine	-1.26660559489977	Cushions	0.235062257807313	-0.925846947139354	1.1871167706914	-0.411511380273985	0.804343097403861	1.32523953204437	2.2709113156371	-1.22675536695978	-0.281664984830449	-0.5867108139434	-0.665088167024724	-0.0892128671422354	0.469784080747124	0.516435922082963	-0.76319158794044
'Draba lasiophylla'	1.02951038241103	Alpine	-0.48165027336791	Taproot	0.235062257807313	-0.283036460824262	0.61076820455564	0.464600500422294	0.0641041910467817	0.884062298489673	1.06457777474581	-0.860932767676704	-0.141217912430765	-0.798420906023856	-0.665088167024724	0.176357375873793	0.312389274512697	-0.0228643430373593	-0.74900656009865
'Draba oreades'	2.13980718155723	Alpine	-1.22299696592578	Cushions	0.235062257807313	-0.50016789303328	0.826564624061483	2.22382299490899	1.42928600576328	2.64730336584921	1.54324743249861	1.65388572797157	0.167914634358391	-0.158645839104441	-0.399748651698323	-0.365291738933368	1.27669228019118	-0.485121713140492	-0.607888149136117
'Epilobium angustifolium'	-0.274080288863523	Alpine	1.21908625661779	Pleiocorm	0.235062257807313	-0.279125177884663	0.265438108561615	-1.11363005243446	-0.358226750738721	-0.733529696023239	-0.615536978294058	-1.71762018955382	-0.0262125243576879	1.40767857312812	-0.370660288552885	0.0451629130476227	0.679078398342576	1.05573618720328	-0.353555472578218
'Epilobium chitralense'	-0.110846711896301	Alpine	-0.743302047211864	Pleiocorm	0.235062257807313	1.72911147985572	-1.24873817044806	-0.411657746903566	-0.217348780425753	-0.277969035501298	0.695742295926573	1.45234456619141	-1.11553980939693	0.825743706067885	-0.464690752255256	0.52680771669525	0.271833296297487	-0.793293293209248	-0.141977832723148
'Epilobium latifolium'	0.345891649120361	Alpine	0.172479161241974	Pleiocorm	0.235062257807313	-0.756456100978784	0.449423822111785	0.547390161603706	0.495148206260926	-0.712496490525868	0.481317956456682	-0.129811809247919	0.622786795708964	0.174025350708976	-0.558721215957627	1.00845252034288	-0.135411805747603	-0.716250398192059	-0.387134017340697
'Eritrichium hemisphaericum'	1.89488063579419	Alpine	-1.31893594966856	Annuals	-0.358665952507715	-0.723217002036065	0.820249956609421	0.988289868503167	0.450538976289668	2.23791000610385	1.66819865848222	-0.183568262598619	0.00185030257968239	0.44146495427842	0.396699333105015	-0.719430444681758	-0.423835886263043	-0.0228643430373593	-0.718347719985692
'Gentiana leucomelaena'	0.24896894660487	Alpine	-1.04856245002981	Annuals	-0.556575355946058	0.953423313613805	-0.769156826786679	-1.21686115885	-0.376431775725961	-1.05458730316536	-1.65283529789866	-0.211485470655144	-0.686248268494762	1.37903930736854	-0.584338028863222	-0.702216865938206	-0.313163926742229	-0.63920750317487	-0.0255002536199063
'Gentiana nubigena'	1.49196881838898	Alpine	-0.917736563107833	Srhizome	-0.556575355946058	-0.872308917243354	1.12295136166102	-0.924418150402454	-0.480182331522623	0.0114180188667541	0.477453441354947	-0.517526731038489	-0.0860520039948895	1.434642158681	0.0219183327069882	-0.684579526011808	-0.487660144821998	-0.253993028088926	-0.672927288014382
'Gentianopsis paludosa'	-1.28373450877223	Alpine	0.172479161241974	Annuals	-0.556575355946058	1.19947852193935	-1.52152903900992	-0.843842500286282	1.69534779040024	-0.751365014426076	0.860334704811791	0.883619159905667	-1.67765493122619	1.2034546434879	-0.62548782710674	-0.709886282210085	-0.583413854400041	-0.793293293209248	0.556887641896304
'Gentianopsis vvedenskyi'	-0.861737754461047	Alpine	-0.0891726126019798	Annuals	-0.358665952507715	-0.463600672677568	-1.27927407434032	-0.895414837889156	-0.454546699348808	-0.275736077349475	0.466263014134707	-0.597575520198489	-1.7524644942799	1.732111526212	-0.62548782710674	-0.709886282210085	-0.496396570118308	-0.793293293209248	-0.141977832723148
'Geranium himalayense'	-0.200584040037234	Alpine	1.08826036969581	Srhizome	0.235062257807313	-0.288464606306537	0.625370749723305	-0.205625288165335	-0.109990870444936	-0.928907610607417	-0.498410849234972	-0.437560935637145	-0.178480441762043	0.763051422783462	0.0832275986070044	1.35242789701407	0.595317154395007	0.285307237031396	-0.492620383821161
'Geranium regelii'	0.203035361344989	Alpine	-0.350824386445933	Srhizome	0.235062257807313	-0.172347710573889	0.0313371283838716	0.489257591299595	0.504298432635893	-0.967956720472414	0.501218783658413	-0.686545634187269	0.444959583895053	1.08429961606354	0.453989630351511	1.19985517997887	0.852785085279835	-0.485121713140492	-0.409876264660605
'Hippophae tibetana'	0.000621803663545385	Alpine	0.346913677137943	Pleiocorm	0.235062257807313	1.37434463981573	-0.891457272951985	0.695820530658255	-0.429122317588814	0.408636469156975	-0.251021148172501	-0.624229077437054	-1.11842942133991	1.85976530093654	-0.665088167024724	-0.683980698358403	-1.38403151324577	-0.253993028088926	-0.478737809426442
'Koenigia islandica'	-0.18457828243386	Alpine	-1.31021422387376	Annuals	1.42251867843737	1.19097464641581	-1.32987218235131	-1.12117342971854	-0.505318167116908	-0.678797582868173	-0.29849055617502	1.89647152196912	-2.45542485317065	-1.22360743454124	-0.665088167024724	0.371330980652247	-0.51457126451483	-0.793293293209248	-0.607888149136117
'Lactuca lessertiana'	-0.87211477146779	Alpine	-0.416237329906922	Pleiocorm	0.235062257807313	-0.858490386055521	0.542256842250322	0.380193976519362	0.124076937916749	-1.19017107132588	-0.968919675183573	-1.56146140744253	-1.13742849016975	0.14514906616775	2.42653258039168	-0.691593837339923	-0.0472971919709168	-0.176950133071737	-0.199746829372386
'Ladakiella klimesii'	2.21717540860115	Alpine	-1.20119265143878	Cushions	-0.556575355946058	1.25871929979567	-0.631802594865721	0.505428789478607	0.252266766575947	1.96118032053501	0.214788588440752	-0.263920342989415	1.92886710915214	-0.500296324730757	1.19346177930425	-0.547802137444915	-0.490130397826753	0.824607502151718	-0.739105318777213
'Leontopodium leontopodinum'	0.556686474896456	Alpine	-1.04856245002981	Srhizome	-0.655530057665229	1.64882212833101	-1.75409828699311	0.305518508765658	-0.304765082174955	-0.239750343652813	-0.986539203710834	-1.35351689169204	-0.655497505851893	-0.102424393151213	0.30809181615766	-0.694606448542787	-0.935478045191405	0.439393027065774	-0.618992345010626
'Leontopodium ochroleucum'	1.20478258865635	Alpine	-0.830519305159848	Srhizome	-0.655530057665229	2.19885735665952	-1.52254893055258	-0.636158351586037	-0.627288025716454	-0.283566338718275	-0.630786512372235	0.115194993446968	-0.685605303898384	-0.58085217330167	0.723484958271052	-0.674268752782762	-1.29498834467559	-0.0228643430373593	-0.7114755428186
'Lomatogonium brachyantherum'	0.290501651802274	Alpine	-0.647363063469081	Annuals	-0.556575355946058	1.61868989583782	-1.11949614373876	-1.01081475042276	0.133183531841039	-0.351594908132488	-1.40631663602567	-0.536089695541686	-1.00607695123335	1.10033231828142	-0.62548782710674	-0.709886282210085	-0.21490793372159	-0.793293293209248	0.090977325483336
'Lomatogonium carinthiacum'	-0.0866290283028075	Alpine	-0.656084789263879	Annuals	-0.556575355946058	1.50562412633819	-1.252324941877	-0.516765295059868	-0.567943893539718	-0.607575288407596	-0.65371580279473	-0.525403273826673	-0.726080298114665	1.20439089969436	-0.62548782710674	-0.709886282210085	-0.583413854400041	-0.793293293209248	-0.519493314354667
'Marmoritis rotundifolia'	0.649040564121649	Alpine	-0.612476160289887	Pleiocorm	-0.358665952507715	-0.50924315089222	0.499276090904554	-0.782870385327261	-0.913382426804112	-0.781920135185022	0.102900414190283	-0.827160222188949	0.85574671395439	-1.13799903232493	2.88283403991788	-0.677339632733658	0.179527983193944	-0.485121713140492	-0.204780602082632
'Nepeta longibracteata'	1.43917129808332	Alpine	-0.612476160289887	Pleiocorm	-0.358665952507715	-0.716059094699856	0.572261130794502	-0.884171943915922	-0.559621464706131	0.24055782999755	0.330614121144022	-1.11263487439957	0.843000445611242	-1.25985515159213	0.445774659176593	-0.677301275347877	0.273405784219418	-0.0999072380545481	0.556887641896304
'Oxytropis densa'	1.52951089284708	Alpine	-1.02675813554281	Cushions	0.235062257807313	-0.990647269036281	1.14058109700698	0.688512415869909	0.754205582133403	1.92010880086277	-0.0957054705945736	-0.964764244849488	1.34007135527493	-0.0627632361245839	-0.665088167024724	-0.245551716933369	1.23061894825002	-0.408078818123303	-0.374932990929633
'Oxytropis humifusa'	0.871988259388739	Alpine	-1.17938833695179	Taproot	0.235062257807313	-0.307174265287934	0.0421161470784946	-0.33085648191748	0.253296420545583	-0.205808910548518	0.174120296009731	-0.254961632246357	1.03273362972797	0.138726775061267	-0.597385308301122	0.058474838027564	0.577825348842005	-0.253993028088926	-0.491410570032875
'Oxytropis hypoglottoides'	0.309662789665333	Alpine	-0.176389870549964	Pleiocorm	0.235062257807313	0.511914514899741	-0.72283079829674	1.07972260897999	0.231824130752072	2.15429829495775	1.90589346450946	-0.712330733604467	0.688246900371983	0.138035763052779	-0.537933918262295	1.10689605776666	0.103329841787711	1.13277908222047	-0.540552460656533
'Oxytropis pusilla'	0.509871682234444	Alpine	-1.04856245002981	Taproot	0.235062257807313	-0.96809269618448	0.649412332451225	0.279378920494062	-0.459111798229622	2.95122056690855	0.996593276726632	-0.949080797441664	0.974966032980769	0.3560064096781	-0.665088167024724	0.67119138380414	0.506028053800487	-0.176950133071737	-0.188568864364445
'Pedicularis bicornuta'	-0.28839113756657	Alpine	0.957434482773835	Srhizome	1.42251867843737	-0.963878402759737	0.890327803746972	-0.0918187798562513	2.11685445462048	-0.0388783332179196	1.88497936202336	-0.78541014817903	-1.04044929383552	-0.449586387961642	0.501697136883798	-0.396679261544447	0.658223265994828	-0.716250398192059	1.48870827472224
'Pedicularis heydei'	1.06124238732459	Alpine	-0.394433015419926	Srhizome	0.235062257807313	-0.867732762249334	1.13427671867339	0.0165227993853503	-0.237951603840799	-0.291437054608463	-0.308224135874887	0.178733083994824	-0.540081632060702	0.215325376275233	1.62305663190353	-0.625006193870909	2.04558954126825	-0.408078818123303	-0.141977832723148
'Pedicularis cheilanthifolia'	0.805644616532162	Alpine	0.0852619032939893	Srhizome	0.235062257807313	-1.07484706698924	1.44590727335544	-0.65059743184919	0.742450020553691	0.2758000056804	0.597212512229234	-0.768430973514646	-0.994860899131475	-0.556738059419475	0.643886364927566	-0.560391521938255	0.164537277647012	0.208264342014207	-0.412368237755753
'Pedicularis longiflora'	0.357204670730946	Alpine	-1.00495382105582	Srhizome	3.00579390594411	-1.07602997147622	1.35550130768774	0.0579855264742677	1.32772738679592	-0.236743526704479	0.951662721966346	0.125731367459158	-0.363255019714479	0.34015997903436	0.45926386223834	-0.575795695418767	0.748056273145313	-0.716250398192059	-0.508945104791077
'Pedicularis rhinanthoides'	0.706090809725351	Alpine	0.216087790215966	Srhizome	0.235062257807313	-0.996660666846704	0.885912554383753	1.45529105940862	0.124514970480793	0.44087995588983	0.510954401484485	-0.673169485808159	-0.258066919613787	-0.262760998541942	0.817421399599819	0.300314539610554	1.08820202271543	-0.63920750317487	0.32393248368982
'Pegaeophyton scapiflorum'	1.79750517259198	Alpine	-1.04856245002981	Taproot	0.235062257807313	-1.07876894558805	1.33121347346394	4.44414535624439	1.99164293846755	1.5225556743734	1.42514433503638	1.13478079983075	0.790874374629085	-0.322444916239573	-0.380324668242015	1.0225957704238	1.22874126274144	0.208264342014207	-0.363285233019308
'Plantago himalaica'	-0.174596253202102	Alpine	-0.00195535465399522	Srhizome	0.235062257807313	-1.02172603929829	1.10697909947033	-0.91493888332231	-0.606001911601096	0.0928682353001099	0.602819140054174	-0.86640268185305	1.12001210176728	-1.18345343977929	0.986024721596764	-0.497869530160788	4.05351034088869	-0.793293293209248	1.27992221417968
'Pleurospermum candollei'	0.458969558223943	Alpine	-0.307215757471941	Taproot	0.235062257807313	0.0187252950795444	0.348696448627712	0.708102147414976	-0.320922301217009	-0.464633305923941	-1.33418683444361	-1.07359611194886	1.2686779672023	0.293474877461664	0.499976013977925	-0.677473717581339	0.556927515933976	0.439393027065774	-0.501932378011868
'Pleurospermum hookeri'	0.681167094080169	Alpine	-0.307215757471941	Taproot	0.531926362964827	-1.00238491117554	1.38322883836615	0.479690054739194	-0.362780267819002	-0.102392590075018	-0.529491537008337	0.438635409987194	0.886265235493759	0.0996438867895137	1.20269800261284	0.857490330705567	0.272777201427129	-0.0999072380545481	-0.141977832723148
'Pleurospermum lindleyanum'	0.915032951323482	Alpine	-0.743302047211864	Pleiocorm	0.235062257807313	-0.456609499685914	0.487455654026723	-0.714697244302918	-0.516279423681866	-0.699181461831483	-1.22046923082222	-0.243653960015982	0.597478697571824	0.761138732306272	-0.144269872459696	-0.347074036664208	-0.303300596424224	0.0541785519798296	-0.571391841017101
'Potentilla pamirica'	1.65280871712993	Alpine	-1.04856245002981	Taproot	-0.714902878696732	0.69685425619623	-0.417196450816426	-0.483623890942665	-0.426397835056965	0.322162169241161	1.4481233335178	-0.469898776045108	0.62249946416468	0.800640741714813	-0.536272742864435	-0.289642624946302	1.26137262687971	4.52266646297678	-0.643367219730965
'Potentilla sojakii'	0.683825516528508	Alpine	0.216087790215966	Taproot	-0.655530057665229	-0.0945572610255938	-0.0346186891585813	-0.354018559623886	-0.147294154427642	-0.0368895121352012	0.0643846747936917	0.0306531986084242	0.770492949835467	0.354446982754082	-0.385000266705467	0.214968924103393	0.366112146553605	1.74912224235798	-0.577924142581578
'Primula macrophylla'	1.5019356743472	Alpine	-0.219998499523957	Srhizome	1.42251867843737	-0.67282087888083	0.472505561999878	-0.904704309205961	-0.563466028441827	-0.281152299898188	1.13935354515983	-1.31338501311154	0.827979536784742	-0.725985432509687	0.684047892291769	0.522035959399731	0.217567827891662	-0.793293293209248	-0.611247362517455
'Ranunculus longicaulis'	0.448101084909932	Alpine	-0.48165027336791	Srhizome	1.42251867843737	-0.518227021490243	0.343076585782517	-0.434707839168912	-0.757767044428587	0.488242866495814	-0.0432130184616385	-0.639399441617343	0.94375978034042	-0.0322530308121985	-0.291262993196293	2.06761237527661	0.0245718116401718	-0.793293293209248	-0.607888149136117
'Rhodiola imbricata'	1.38841247515521	Alpine	-0.612476160289887	Taproot	-0.556575355946058	-0.642176942741857	0.865710483038788	-0.74615647361043	-1.28171788965145	-1.17131532302444	-0.927733523222953	-1.38301262086559	0.722255581189377	-0.289506806923078	-0.12331022254224	0.915040034779556	0.288811735202988	0.901650397168907	0.154092643013413
'Rhodiola tibetica'	0.978271810957223	Alpine	-0.48165027336791	Taproot	-0.556575355946058	-0.738422417051138	1.06827264996025	0.155096064293437	-0.608174621998543	-0.928498948052737	-1.2149603043853	-0.222687917200119	0.140170371574291	0.440064108903956	-0.116363380070259	0.537891227503684	0.196075851172618	1.13277908222047	-0.406286166833579
'Rumex angulatus'	-1.32052073722338	Alpine	0.259696419189958	Lrhizome	0.235062257807313	-1.02537196763418	0.734290557323062	-0.167499956073711	-0.313137062620809	1.66292682453196	-0.445602709265465	2.05160211588603	-1.47204373743349	-0.168262620299227	-0.665088167024724	1.07282692232018	1.72024686925969	-0.716250398192059	-0.56129711749482
'Saussurea andryaloides'	0.437340585732355	Alpine	-0.656084789263879	Pleiocorm	-0.556575355946058	-0.628654876295365	0.981957798014713	-0.672765210732487	0.667176597618129	-0.697260418208618	-0.85718584879563	-1.20501950513767	0.368137797802945	0.027207938460806	0.172248521664106	-0.677536783770932	-0.391639972675622	-0.716250398192059	-0.141977832723148
'Saussurea bracteata'	1.37517385165708	Alpine	-0.525258902341903	Pleiocorm	0.235062257807313	-0.973872044653147	1.02063530259323	0.260694742203291	-0.681856948009563	0.718260931053012	-0.527225977044109	-0.152113429128825	0.32161439704414	0.592181181118629	2.00316309834068	-0.719430444681758	-0.167554834901218	-0.562164608157681	-0.374932990929633
'Saussurea glacialis'	1.76097339297574	Alpine	-1.0921710790038	Pleiocorm	0.235062257807313	-0.956396125896049	0.458463488753145	-0.0310914398368737	-0.530241508222856	0.481122148421379	0.727286700391018	-0.785164641834691	0.804238559666815	-0.213607521268563	0.261674236662056	-0.678736439386159	-0.995886565898069	-0.176950133071737	-0.69276924361462
'Saussurea gnaphalodes'	2.18928013184363	Alpine	-1.0921710790038	Pleiocorm	0.235062257807313	-1.04217466676511	0.795913297519312	-0.311916930972164	-0.215071900009481	1.70301858315562	1.48973153675619	0.416095291701406	0.534380374426222	-0.302533250272212	0.569214205060813	-0.719430444681758	-0.83341590488732	-0.485121713140492	-0.538630580601329
'Saussurea hypsipeta'	2.20449355610957	Alpine	-1.04856245002981	Pleiocorm	0.235062257807313	-0.846260511165614	-0.182415816200923	-0.564589953964664	-0.749962794278196	1.24967809552819	0.99352329084709	1.50306470566254	0.669102943331108	-1.03081401848001	1.59889376582218	-0.650319483497366	-0.665661424899806	-0.485121713140492	-0.724365728239359
'Saussurea leontodontoides'	0.723644507477282	Alpine	-1.1314188450804	Taproot	0.235062257807313	-0.507814925714354	0.582870312561716	-0.541975624944682	-0.644206447504323	-0.204185110523827	-1.20387077367734	-0.954899598587368	0.414833952740744	-0.797899952290858	0.0765522526165189	-0.719430444681758	-0.988430824973144	-0.63920750317487	-0.358626129855179
'Saxifraga cernua'	1.64755503417007	Alpine	-0.843601893852046	Srhizome	1.42251867843737	0.144207812226983	0.0489441982200223	-0.422034448278351	-0.551532806462327	0.550049067230359	1.27162723110084	-0.867168355204703	0.0510074263962217	-0.472263427402531	-0.355990953708807	-0.366094706175731	-0.494310806455058	-0.63920750317487	-0.491410570032875
'Saxifraga flagellaris'	1.20195403675054	Alpine	-1.02675813554281	Lrhizome	-0.556575355946058	-0.997877578165133	0.968324100962282	-1.3790673362685	-1.2344796031344	-0.199653239925939	-0.404194413390956	0.269015141037179	0.719536169425053	-0.18367695343485	-0.665088167024724	1.78583961395943	0.310934208997614	-0.716250398192059	-0.724365728239359
'Sibbaldia tetrandra'	1.32053248602888	Alpine	-0.525258902341903	Lrhizome	-0.556575355946058	-0.267803289257025	0.130703279949547	-0.746071691869251	-0.756724783924646	-0.271750591980615	-0.847569865437028	0.853172735839578	0.445365097958867	1.18862107482707	-0.465104830166708	-0.380984740589688	-0.470222201687168	2.59659408754706	-0.78260451779098
'Sibbaldianthe adpressa'	0.90967903107324	Alpine	-1.04856245002981	Lrhizome	-0.7544847593844	1.19076021490123	-1.43658252563116	-0.101698249606239	0.744662384396677	0.404060663306004	1.71602492294153	0.977427695553562	0.602237219214031	-0.686157634740284	-0.665088167024724	-0.0499756198830126	-0.258908663563758	1.05573618720328	-0.724365728239359
'Silene caespitella'	0.30264555287345	Alpine	0.128870532267982	Taproot	-0.655530057665229	-1.01635773991387	0.527308894477097	0.879780819065862	-0.64795944593357	-0.724468152732134	-1.00162687267968	-0.169342933652618	1.17776543202822	-0.0402625579552705	-0.40699132795304	-0.475808525745048	0.412013053233405	0.67052171211734	-0.613273295876657
'Silene gonosperma'	1.61749814612574	Alpine	-0.656084789263879	Pleiocorm	-0.714902878696732	-1.03674969747752	1.13601710900693	0.0838015237149872	0.235976285853418	-0.143151275337043	-0.507374714340136	-0.598630725151282	0.833500852243902	-0.0293942092907215	-0.306876812927957	-0.564811463664635	0.142910471962699	0.901650397168907	-0.370097230103863
'Silene himalayensis'	1.33243374571165	Alpine	0.0416532743199971	Taproot	-0.358665952507715	-0.543385898774298	0.819880806978005	-0.441322428318285	1.9048506615555	0.406587785294188	1.91099306109972	-0.102754653546372	0.723297001430676	-1.04056241061573	-0.282750769042334	0.0772990964559407	-0.0864904951832217	1.05573618720328	-0.374388134698494
'Stellaria decumbens'	2.12073811985066	Alpine	-1.26660559489977	Pleiocorm	-0.358665952507715	-0.122440231537832	0.219428332711747	2.31955547224271	1.08726746850799	1.05744385530951	0.850851596728927	-1.75768981877945	0.0862541702784233	0.038569069896997	-0.579060958707514	-0.700360240830662	-1.15914841660172	0.516435922082963	-0.728137660509319
'Stellaria depressa'	1.53261578997269	Alpine	-0.634280474776883	Pleiocorm	0.235062257807313	-1.05246180415416	0.599667470215683	-0.346336234639429	-0.176863328918047	0.476598880465023	0.19456260711506	1.24086060265632	0.698069876410965	0.359689881747552	-0.508915937237186	-0.719430444681758	0.0509641260611591	-0.793293293209248	-0.607888149136117
'Thermopsis inflata'	0.395980908818068	Alpine	-0.568867531315895	Taproot	0.235062257807313	-0.691391121344017	0.259860069474161	-0.55549229452333	-0.787688822379947	0.463290823171173	-0.852656437685494	-0.825740773784051	0.639149806965138	-0.649069073685898	-0.534227095278401	0.815100119971424	0.846380949829226	0.0541785519798296	-0.141977832723148
'Thylacospermum caespitosum'	1.64571277921503	Alpine	-0.743302047211864	Cushions	-0.782757531304164	-1.08120362225866	1.47898589172539	-1.2466423535098	-1.40232232771212	0.0438085342938908	-0.617730490283015	-0.082717588134913	2.04524431648828	2.1608633016463	-0.440278610994219	-0.691756029119017	0.144253376441683	4.52266646297678	-0.374932990929633
'Valeriana himalayana'	-0.29661166891141	Alpine	-0.176389870549964	Taproot	3.00579390594411	-0.443334757496915	0.324402602679657	-0.583795398375112	-0.904158130007977	0.145748850498063	0.651436538814256	-1.763954447869	-1.23121669503889	1.05138476606386	-0.483867780089281	1.14972504469996	-0.0279764821698441	-0.793293293209248	-0.491410570032875
'Veronica beccabunga'	-1.26856793129424	Alpine	-0.743302047211864	Lrhizome	4.98488794032754	-0.688266954914805	0.242125184304301	0.925177647731502	-0.324075033678838	0.477859292125933	-0.0711812571455809	0.170794449268367	-0.281808946646276	0.457942506270121	-0.592207347300183	-0.611264471658306	0.134372734172159	-0.793293293209248	-0.607888149136117
'Veronica biloba'	-0.455369348024149	Alpine	-0.48165027336791	Annuals	-0.655530057665229	1.38533648965674	-1.35049032322423	-0.129824907320321	0.323871140226801	-0.783132529619711	-0.338147433906282	1.90045256878288	0.294025347145715	0.33705978939858	-0.581172665651316	-0.361746130020557	-0.756490439953172	-0.716250398192059	-0.141977832723148
'Veronica ciliata'	1.21000464508669	Alpine	-0.874127934133841	Srhizome	0.235062257807313	0.890317263272138	-1.3019636657113	-0.80364987527289	-0.800410235698819	0.017348385518432	1.55549529006661	-0.787240349423046	-0.241995722849167	-0.0760928614276318	-0.609219884103463	2.43868176832368	1.55790476004989	-0.716250398192059	-0.533299790064371
'Waldheimia nivea'	0.968646038285285	Alpine	-0.874127934133841	Pleiocorm	0.531926362964827	1.28611078149554	-1.25518201135062	-1.00905418733248	-0.116201377997654	-0.874581854595786	-0.389813400636586	-1.21437116134816	-0.0473690749950518	0.310990951525252	1.64419729234148	-0.656685069416122	-0.407370696346807	0.824607502151718	-0.650470799021874
'Waldheimia tomentosa'	0.448572320626905	Alpine	-0.263607128497949	Pleiocorm	0.531926362964827	0.765877790587388	-0.799435161706955	0.03462162125647	-0.276520965521856	0.174098079652645	-0.176769119822322	-0.624461241683145	-0.706667910747675	-1.08253468447074	1.46020405379841	-0.67857826379485	0.121536259190778	0.901650397168907	-0.686053664081656
'Waldheimia tridactylites'	2.20362095548595	Alpine	-0.874127934133841	Pleiocorm	-0.358665952507715	-1.0812195111501	1.47858003286527	-0.192462137913227	0.811798919468294	0.344097111534952	0.825251605703566	-0.177481377979218	0.486445034424075	0.645470056295119	1.14660633795279	-0.70585561244989	0.0211691259648161	0.747564607134529	-0.670176475854561
'Lysimachia maritima'	-0.873973434117706	Alpine	-1.17938833695179	Lrhizome	3.00579390594411	0.652367149534587	-0.943759585976512	-0.967454010106696	-0.266227037469085	-1.11311642218559	-0.132852928750794	3.52269343745383	-0.470719705167023	0.384074749692505	1.27077171887077	1.25051872122792	-0.768817120184875	-0.63920750317487	-0.583859795213611
'Hylotelephium ewersii'	-0.579760466677898	Alpine	-0.48165027336791	Taproot	0.235062257807313	0.899851101063086	-1.23440114079901	-0.961344136035845	-0.529165670046691	-1.09226328206969	-0.277898585404111	0.270076903814835	-0.155321760741015	-1.41305805553577	-0.522366295716061	1.9180409806089	-0.689180060237074	0.208264342014207	-0.141977832723148
'Persicaria glacialis'	-0.785320910319511	Alpine	-0.743302047211864	Annuals	-0.358665952507715	0.738125537582511	-0.576861128619116	0.733305246069304	0.378656663226062	-0.904373770488818	-0.795925231371415	-0.619307869875788	0.62903530052914	1.05903747566367	-0.130069669132646	-0.218935722221117	-0.125245558424757	-0.793293293209248	0.090977325483336
'Psychrogeton andryaloides'	-0.0138378632875963	Alpine	-0.547063216828899	Taproot	0.235062257807313	0.218768501260424	-0.00585361125970583	0.252787185738865	0.12905176756347	-1.15072059255595	-0.941055120747628	0.459552814192114	-1.22544946797089	-0.139302828121659	1.37972893686263	-0.712044385935743	-0.63555128691267	0.516435922082963	-0.557458695940122
'Saxifraga prorepens'	1.08386330349706	Alpine	-1.00495382105582	Srhizome	1.42251867843737	-1.05831597900116	1.35301634264709	-0.324907631058697	0.101496519864597	-0.291343511973227	0.400664906462438	0.409472483725376	-0.00976122051177109	0.928672203058092	-0.5641678418035	-0.533380349070686	-1.00274417192775	-0.63920750317487	-0.491410570032875
'Aconitum rotundifolium'	0.249360514449008	Alpine	0.19428347572897	Srhizome	0.235062257807313	-1.06015028303767	1.32087649472344	1.18290298810245	0.125296384104083	-0.108783243513417	0.746984802825958	-0.222434672826449	0.373193192054558	0.219123375029054	-0.501600147343649	5.65717408102934	1.14037913508762	-0.63920750317487	0.32393248368982
'Aconitum violaceum'	-0.349610979620364	Alpine	-0.132781241575972	Srhizome	-0.358665952507715	-0.334125259171056	-0.14980986102811	-0.90436668087019	-0.0793064126426372	-1.42499002441392	0.250120198746051	-1.63945247900975	-0.369411657009531	-1.65185423200722	-0.537914263251804	5.62731284405143	-0.53865229532655	-0.63920750317487	0.207454904586578
'Androsace mucronifolia'	-0.375481638561751	Alpine	-1.26660559489977	Cushions	0.235062257807313	0.201213671658554	-0.490706430662506	-1.06110913960629	-0.301448808534849	-0.88637468704866	0.666178175157973	-0.747739398526572	-0.225318848895422	0.629162438447396	-0.665088167024724	-0.711342301187423	0.78413619642566	-0.485121713140492	-0.724365728239359
'Aphragmus ladakiana'	0.0785063505669251	Alpine	-1.22299696592578	Taproot	0.235062257807313	-0.810536785100179	0.755097113085087	-0.530608444206115	-1.04984836854696	0.467131405573772	-0.585132829891873	0.766665266743864	0.0489530523757086	-0.389110872247467	-0.665088167024724	0.139174178714364	2.00774006472831	-0.408078818123303	-0.607888149136117
'Askellia benthamii'	0.704971618134564	Alpine	-0.394433015419926	Taproot	-0.714902878696732	-0.592831172854838	-0.0318384420606089	-0.198858744346499	-0.373895158480697	0.452331984411979	0.335205156129231	-1.36874015120212	-1.81790746063151	-0.416901242944169	-0.665088167024724	-0.633532982436705	1.1314662105779	-0.331035923106115	-0.561413595073923
'Astragalus melanostachys'	-0.0531937340921807	Alpine	-0.307215757471941	Taproot	-0.358665952507715	-0.020548111122373	-0.0585742839827186	1.85442555049637	-0.309299886704912	1.38557574712267	-0.80444011153987	-0.874427976483271	0.340617097343204	0.577966651244301	-0.599845538905674	2.47650053154687	-0.351615965519521	-0.562164608157681	-0.0255002536199063
'Campanula alsinoides'	-1.79448242099041	Alpine	-0.307215757471941	Lrhizome	-0.358665952507715	-0.583624124326125	0.93587021981554	-0.241711415159498	-0.648771509590379	-0.897906246851094	-0.176702555780438	-0.639581992285279	-1.89813439760168	-0.270773732072667	2.54534183606562	-0.694888312611743	-0.0317242333526071	-0.63920750317487	0.32393248368982
'Corydalis inopinata'	1.39534899885809	Alpine	-1.0921710790038	Taproot	3.00579390594411	-1.05137415763756	1.05141326850368	1.00168369515407	0.327145752045699	0.804632025470204	1.03875937753	1.65999622002711	0.493408371680818	0.22427934385535	0.563572597587552	1.77057905723868	1.90379488924155	-0.716250398192059	-0.468115054212226
'Corydalis meifolia'	0.679343493552251	Alpine	-0.176389870549964	Taproot	0.235062257807313	-0.598049689070369	0.975780946884546	3.0470187073874	1.80432569686984	1.54919657246566	1.36050123709255	-1.19143347010792	1.2392394619041	0.690465838060512	-0.0970403730554473	1.29533253440402	2.52685455278046	-0.716250398192059	0.174961542602744
'Corydalis thyrsiflora'	0.311473121943641	Alpine	0.216087790215966	Taproot	0.235062257807313	-0.667281345741709	0.887537406932337	3.05264948775952	0.471590457782552	1.2041305921108	0.577145860676759	-1.37822007048225	1.24173172441307	0.126932173259479	-0.359363588375541	1.10976654517273	0.974808877523473	-0.63920750317487	-0.251944315154519
'Cremanthodium decaisnei'	0.591950232741138	Alpine	-0.219998499523957	Srhizome	4.98488794032754	-1.05960969117748	1.17446827663578	-0.0800649144327299	-0.725005236311484	-0.750582659356109	-0.665271216290633	-0.854284477712285	-1.4799712347586	-0.483021890603958	5.32740083041188	-0.719430444681758	-0.0998047751965359	-0.793293293209248	1.02279795830927
'Draba himachalensis'	1.64681863358625	Alpine	-1.31021422387376	Cushions	0.235062257807313	-1.03027395837298	1.13497485417003	2.93013850163622	1.55904385228937	2.23963150371553	0.544195970924763	-0.748695925346108	0.576565325677424	-0.471079195357416	-0.329335905012786	0.0562137193064466	0.370794678678477	0.131221446997018	-0.705973918498957
'Erigeron bellidioides'	-0.640504922436842	Alpine	-0.525258902341903	Annuals	0.235062257807313	0.171831280369686	0.0611526550539734	-0.724611781817194	-0.402529766927908	-0.810025536656418	-0.832358248534356	-0.00761276033953473	-1.72547619314808	0.403235735823398	-0.1062143780086	-0.318575620871511	-0.488019709795213	-0.408078818123303	-0.374932990929633
'Erigeron uniflorus'	-0.136451239349006	Alpine	-0.656084789263879	Srhizome	0.235062257807313	-0.833332500169555	1.16442128408983	0.593222906598998	0.0489754350743448	0.297350162329322	-0.339668246738513	-1.17246799998379	-0.870205011279853	0.852465916016655	-0.1062143780086	-0.318575620871511	-0.488019709795213	-0.485121713140492	-0.724365728239359
'Eritrichium villosum'	0.395654392273042	Alpine	-0.874127934133841	Cushions	-0.556575355946058	1.67077184710505	-1.13827416514631	0.532206198274833	-0.23529737772615	1.29372056243661	0.731222159764392	-0.957121523886543	0.832220944620008	0.380197482641782	-0.431250507341287	-0.664766454552665	-0.732371587701114	-0.0999072380545481	-0.607888149136117
'Gentiana tianschanica'	-0.348629059138283	Alpine	-0.656084789263879	Srhizome	-0.556575355946058	-1.06164136479837	1.33752347081208	-1.03767560888945	-0.957740318129494	-0.20104893802199	-1.21035287985832	0.581844893785231	1.35658157073017	0.771346833998797	-0.460888634132667	-0.679208617122567	-0.593536279802202	-0.63920750317487	-0.374932990929633
'Gentianella moorcroftiana'	-0.646979608208611	Alpine	-0.176389870549964	Annuals	-0.556575355946058	0.909613539411722	-1.33142884233303	-0.392012711007682	-0.485812914021568	-0.328301498799773	-0.540296026641768	-0.278259905440547	-0.517761065840387	1.11930520832046	-0.62548782710674	-0.709886282210085	-0.21490793372159	-0.716250398192059	0.317425269603919
'Halerpestes sarmentosa'	0.0713106209281262	Alpine	-1.00495382105582	Lrhizome	1.42251867843737	-0.825340991230352	0.791101512151938	-0.196048745663778	-0.182893395112068	0.283554434901956	0.081273035823649	-0.325481763806526	1.01917428231754	0.61440957076065	-0.584119904807375	1.57145626761414	0.336933422741423	-0.716250398192059	-0.374932990929633
'Hippuris vulgaris'	-0.549056417706206	Alpine	-0.743302047211864	Lrhizome	4.98488794032754	-0.580200148947413	0.591361874634335	1.61806810134236	2.45711737916299	0.960582944835626	1.54708321849201	1.62673034167632	-0.202930841103719	-0.443080465636946	-0.665088167024724	-0.719430444681758	8.92437306874695	-0.793293293209248	-0.607888149136117
'Lancea tibetica'	-0.432518798206086	Alpine	-1.22299696592578	Lrhizome	1.42251867843737	0.0565070418673168	0.0477851507413491	-0.473496852523188	0.257941300974801	-0.625123589887191	0.314200804958137	-0.798940789355265	1.03490628588906	0.835100354178451	-0.0603120523384223	-0.529996523931367	-0.243627438551558	-0.793293293209248	-0.577976706822404
'Mentha royleana'	-1.970878727196	Alpine	1.21908625661779	Srhizome	-0.556575355946058	0.770609299057091	-1.18430580281515	-0.60313056667555	-0.9699586999406	-1.2145072090348	-0.554471235279288	0.269716327816475	-1.15508209965055	1.17219101122655	1.3953556402505	0.12074942467953	-0.199957122362643	-0.716250398192059	0.090977325483336
'Neotorularia humilis'	0.562593148232828	Alpine	-0.307215757471941	Taproot	-0.358665952507715	-0.779548004575113	0.815332826825958	-0.208129135137303	-1.10910161677913	-0.132359081372537	-0.674642841302008	-0.146671315644931	-2.76708013623926	-1.69477870747992	-0.665088167024724	0.371330980652247	0.255980184784729	-0.716250398192059	0.090977325483336
'Oxyria digyna'	-1.10229178652756	Alpine	-0.525258902341903	Srhizome	-0.160756549069372	-0.954669016560471	1.27102835363147	1.28502655219885	0.969967362001306	-0.147895034156794	0.702458452881693	0.436979149591389	-0.151211369892491	-1.11294541722261	-0.554699142329667	1.50771617792527	1.16096006888382	-0.253993028088926	-0.268102861444915
'Oxytropis pauciflora'	1.52108004709652	Alpine	-0.983149506568821	Pleiocorm	0.235062257807313	-1.04493675645462	1.33891615399328	0.971123113126559	0.615553085343539	3.01523523615958	3.29681703758511	-1.14167627568849	0.59483602553635	0.693201781759495	-0.665088167024724	0.448979101760386	0.38045160386924	0.285307237031396	-0.491410570032875
'Parnassia palustris'	0.457680141359645	Alpine	-0.743302047211864	Srhizome	-0.358665952507715	-1.07780613018553	1.15477546839278	-0.337293473423299	0.450741824676222	0.336102807119542	2.6354299435125	-1.5453766204913	-2.82668032799339	0.108127186356611	-0.554469040311456	-0.216165223928743	0.377907002172545	-0.793293293209248	-0.512294999966086
'Phyllolobium hendersonii'	1.62113403542254	Alpine	-1.00495382105582	Pleiocorm	0.235062257807313	-1.0812195111501	1.47888145050118	2.0690024126161	0.770525698185303	2.30950644537387	0.559203902852805	-0.982695813953172	0.858488473221659	0.924797707302903	-0.591414490993159	1.12145716497451	0.202898510966058	1.05573618720328	-0.631183664956765
'Picrorhiza kurroa'	-0.562196763990887	Alpine	-0.699693418237872	Pleiocorm	0.743972152363052	0.0509389547145999	-0.876351080404897	-0.25714600953523	-0.381131225648603	-0.7229001905983	-0.0263078339365203	-1.11878869930794	-0.450232598589166	1.74729177196237	0.293862955479572	-0.462784053068689	0.517974359739339	0.978693292186096	-0.607888149136117
'Plantago depressa'	-1.59533085015717	Alpine	-0.874127934133841	Srhizome	0.743972152363052	-1.05424966733145	1.19495876845217	-0.311261673089337	0.979970016551741	-0.38181729996637	1.88123988765314	0.292321936590377	-1.44665791473812	-0.752684994489471	-0.665088167024724	-0.214236795780215	0.341605865823668	-0.63920750317487	-0.171554401996939
'Potentilla agrimonioides'	0.488168038966011	Alpine	0.564956822007904	Taproot	-0.714902878696732	-1.0426912212077	0.156934766215391	-0.701039474658907	-0.745843079219601	0.0637961462206013	-0.432968598036545	-1.60523953631486	0.176894901097509	0.528070945257132	-0.630655537593009	-0.134712159178362	-0.821366814987801	0.901650397168907	-0.374932990929633
'Potentilla cuneifolia'	-0.328035030456067	Alpine	-0.743302047211864	Taproot	-0.714902878696732	0.952433711184404	-1.00561458333974	-1.02878814976608	-0.810955694214573	-0.255049786299235	-0.194326308543598	0.431784596878689	0.496080943478042	1.31910111436707	-0.632105452308127	0.783210561039107	-0.903200851459948	-0.176950133071737	-0.618578202507148
'Potentilla evestita'	0.633782383183696	Alpine	-0.132781241575972	Taproot	-0.714902878696732	-0.62513878406771	0.885308364068652	-0.625586175880854	-0.568109893648498	-0.421443969310726	0.213282352148121	-0.97495676854023	0.821764981261075	0.317167896679355	-0.512868795187073	0.0422846173431551	0.00190958700390056	2.67363698256425	-0.491410570032875
'Potentilla turczaninowiana'	0.441729647116243	Alpine	-0.568867531315895	Taproot	-0.714902878696732	-0.197358575317613	-0.0146118631968979	-0.547829614255424	0.0165592879534992	0.363057170140885	-0.0407381722776722	-1.15234958288604	0.248749819264395	-0.416202841703149	-0.58438465178117	0.831042506961473	0.494639459401704	0.593478817100151	-0.7245812117607
'Ranunculus jacquemontii'	1.37626052052864	Alpine	-1.00495382105582	Srhizome	-0.556575355946058	-1.0496374857549	1.20594589917961	-0.000226523628559225	-0.279847107786036	0.762547743294442	0.568419147495114	1.01317048782479	0.249804427572908	0.390438886169416	-0.241429888977499	0.0405748162035002	0.396287273258709	-0.716250398192059	0.090977325483336
'Ranunculus pulchellus'	-1.145948490588	Alpine	-0.176389870549964	Srhizome	1.42251867843737	-0.550784671341006	-0.0873366190772684	0.294841206887803	0.539655305133553	0.365715094893805	-0.260607318099911	-0.787569521445511	-1.49563272397708	-0.115630317501648	-0.266346441086896	1.05409359574005	0.21042954244944	-0.793293293209248	-0.640828008506514
'Rhodiola crenulata'	0.32258372754133	Alpine	-0.263607128497949	Taproot	-0.556575355946058	0.157200395657649	0.35043388888829	-0.54914326950318	0.464282697509786	-0.743643763963719	-0.621737688449631	0.936880557989731	0.201213294174649	-0.689010973720858	-0.225061129889006	0.825743796557172	-0.41085818722428	0.362350132048585	0.270638555629729
'Saussurea medusa'	1.77049649226168	Alpine	-1.04856245002981	Taproot	3.00579390594411	-1.07780526541105	1.45105474700634	0.264278937376463	-0.764272152320703	-0.232142067290892	-0.370521952647496	0.45759055976345	0.711995350411273	-0.903243635299762	1.27670447543304	-0.719430444681758	-0.115091774371686	-0.253993028088926	-0.538001601674172
'Saussurea stemmaphora'	-0.56892460783423	Alpine	-0.743302047211864	Taproot	-0.556575355946058	1.74265958615968	-1.30315336276501	0.262844236017938	-0.390814691470262	-1.13019896246087	-1.0721726023237	-0.0689988840222614	-1.57682913353584	-0.0177414820374678	0.389545723452521	-0.684706092835295	-0.374522594927597	-0.716250398192059	1.70947405427557
'Saxifraga jacquemontiana'	0.679207895009487	Alpine	-1.31021422387376	Annuals	-0.358665952507715	-0.902999872073468	1.20518025528813	-0.984707463643034	-0.412363890782199	0.721835316791413	-0.0724767554965041	-1.76313646847181	-0.167190884411036	0.767946759861321	-0.407573462459909	-0.652658942996269	0.396012256182157	-0.793293293209248	-0.70014421566484
'Veronica anagalloides'	-1.00357002068627	Alpine	0.0416532743199971	Annuals	3.00579390594411	0.989527002085222	-0.869594139184751	0.837525133023134	-0.328030140776644	1.05689567542477	-0.0739416980334866	0.597860711178697	-0.287199455101613	-0.0812955391616537	-0.665088167024724	-0.688493328491051	1.66876824842935	-0.793293293209248	-0.374932990929633
